# Supplementary material for: Metabolic syndrome, social isolation, and sarcopenia in mild cognitive impairment: A multifaceted analysis of risk factors and mediating pathways
Source: PLoS One. 2025 Oct 9;20(10):e0333266. doi: 10.1371/journal.pone.0333266 (PMC12510577; doi:10.1371/journal.pone.0333266)
Supplement: S1 Data — The raw data mentioned in this article are all located in this file. (XLSX) [file pone.0333266.s001.xlsx]

## Sheet: Sheet 1
age_group	gender	Location	marital_status	education	smoke	drink	mild_cognitive_impairment	social_isolation	mets_ir	vai	aip	nhdl	residual_cholesterol	egfr	frailty_index	frailty	asm
3	2	1	2	1	1	1	0			5.47453	0.438382	95.6162	0.958518	103.733	4.39286	0	16.4775
3	1	1	2	2	2	2	0	1		3.31349	0.422956	94.1846	0.918579	92.2998	3.60714	0	22.9686
4	2	1	2	1	1	1		0		5.25819	0.405979	69.8705	1.03839	100.881	1	0	11.6373
4	1	1	2	1	2	3	0			2.03011	0.130744	18.1741	0.469274	93.3672	3.60714	0	19.6171
3	1	1	2	2	2	3	0			4.46277	0.513083	111.641	0.888625	97.3007	3.42857	0	20.239
3	2	1	2	2	1	1	1								6.5	0	11.9656
4	1	1	2	1	2	1	0	0		5.16183	0.592491	157.45	1.2281	76.896	5.64286	0	16.503
3	2	1	2	1	1	1				3.6241	0.258422	42.0679	0.738857	103.019	1	0	8.5594
5	2	1	2	1	1	1				5.20248	0.424575	92.1892	1.02841	80.6115	8	1	10.8526
5	1	1	2	2	2	3	0	0		2.00368	0.201298	42.3446	0.559135	70.959	6.53571	0	17.6077
1	2	1	1	1	1	1				4.33006	0.327304	59.4936	0.56912	98.0136	7	0	12.5688
6	1	1	2	1	2	1				1.77668	0.235283	35.5349	0.599073	81.5392	5	0	15.4017
6	2	1	2	1	1	1				3.68198	0.23637	37.1442	0.369429	81.9308	2	0	6.5982
3	2	1	2	1	1	1	0								1.71429	0
4	1	1	2	2	2	1	1	0		2.09416	0.253211	26.5863	0.309521	97.2651	1.78571	0	16.8622
2	1	1	2	2	2	2	0								1.57143	0	19.1477
2	2	1	2	1	1	1	0			7.00803	0.537451	119.992	1.0983	105.697	5.42857	0	15.762
4	2	1	2	1	1	1		1		2.42921	0.0905311	13.1548	0.519197	105.274	2.96429	0	13.4253
4	1	1	2	1	2	1	1			2.31399	0.242997	26.9245	0.499228	99.3719	9.75	1	16.5975
4	1	1	1	2	2	1	0	1		8.24661	0.831897	239.218	1.36788	108.719	1.53571	0	15.9831
3	1	1	2	2	2	1	1			3.19511	0.439403	57.447	0.619042	72.1277	23.6786	1	17.9001
3	2	1	2	1	1	1	1			2.64012	0.0928744	11.4156	0.409367	96.9596	5.71429	0	16.7819
3	1	1	2	2	2	3	1	1		1.32444	0.0233865	2.96922	0.479259	97.7948	11.8929	1	19.2657
3	2	1	2	1	1	1				1.39695	-0.133469	-19.1034	0.409367	107.606	5.71429	0	11.4545
3	2	1	2	1	1	1		1		19.7993	0.961149	301.872	1.91703	101.843	4	0	15.6126
4	1	1	2	1	2	3	0			1.25048	-0.00662596	-0.748283	0.34946	91.0597	0.642857	0	19.6936
3	1	1	2	1	2	3				1.45408	0.0798759	12.7857	0.429336	110.259	4.53571	0	19.0324
2	2	1	2	1	1	1	0	1		1.61733	-0.0915941	-11.0124	0.519197	106.063	2.42857	0	13.2907
3	1	1	2	2	2	1	1								5.57143	0	18.2276
4	2	1	2	1	1	1									11	1	13.1304
4	2	1	2	1	1	1	1			8.13824	0.620214	149.356	1.27802	81.976	4.78571	0	14.9974
5	1	1	2	1	2	1	0	0		2.15099	0.197494	24.8983	0.509212	85.2718	7.5	0	19.1146
3	1	1	2	1	2	1	1	0							3.64286	0	18.7879
3	2	1	2	1	1	1	1								15	1
4	1	1	2	2	2	3	0	1		1.06183	-0.045544	-5.38149	0.259599	97.9231	2.67857	0	18.6764
3	2	1	2	1	1	1				4.0882	0.335398	48.5666	0.688934	102.56	0.642857	0	12.9104
2	2	1	2	1	1	1	0								1.60714	0	11.3803
2	1	1	2	1	2	2	1								1.64286	0	18.5208
2	1	1	2	2	2	3	1			1.93019	0.174987	27.5874	0.549151	103.8	0.75	0	22.398
2	2	1	2	1	1	1	0	0		5.94882	0.481586	143.503	0.918579	107.69	0.785714	0	15.4166
2	2	1	2	1	1	1	1								2.92857	0
3	1	1	2	2	2	1	0	1		3.85474	0.497854	97.803	0.718888	100.582	0.607143	0	21.5652
5	2	1	1	1	1	1		1							18.75	1	11.9263
2	1	1	2	2	2	2	0			2.28395	0.245718	68.4457	0.828718	105.77	2.67857	0	19.7289
2	2	1	2	1	1	1	0	0		2.00677	0.0522425	9.32791	0.648996	105.312	7.5	0	12.9425
4	2	1	2	1	1	1									4.64286	0	10.0631
4	1	1	2	1	2	1		1							1	0	20.5511
3	2	1	2	1	1	1				2.40001	0.144405	21.7788	0.349459	103.545	1	0	9.2964
4	1	1	2	1	2	3	1	0		2.15717	0.210782	19.0556	0.439321	109.836	4.85714	0	20.2366
4	2	1	2	1	1	1				7.03076	0.572829	100.489	0.798765	100.111	1.92857	0	9.5058
5	1	1	2	1	2	1		1		1.90041	0.210459	28.8892	0.629027	97.2896	3	0	16.0979
3	2	1	2	1	1	1				3.65064	0.237875	47.0257	0.459289	97.6162	13.9286	1	14.5166
4	1	1	2	1	2	1	0			2.99713	0.366903	66.1223	0.688934	100.861	8.57143	1	19.0961
2	1	1	2	2	2	1	1	0		1.74403	0.130885	21.1843	0.609058	104.184	2.60714	0	19.8514
1	2	1	2	2	1	1	0			3.67647	0.295889	52.0279	0.828718	85.5809	2.46429	0	15.552
3	2	2	2	1	1	1				3.05924	0.222759	33.3789	0.56912	88.1828	1.67857	0	13.4455
3	2	2	2	1	1	1	1								1.85714	0	15.4952
3	1	2	2	2	2	1	0								0.285714	0
3	2	2	2	1	1	1				2.16743	0.0512224	5.31657	0.419351	104.409	2.28571	0	13.627
3	1	2	2	2	2	3	0			7.5677	0.781736	286.606	1.40782	93.2849	4.42857	0	19.7693
4	2	2	1	1	1	1	0			6.19483	0.535115	113.459	1.17818	77.58	6.39286	0	11.081
5	2	2	1	1	1	1	1	1		2.65463	0.107638	17.4839	0.698919	71.2477	8.78571	1	14.2423
4	2	2	1	1	1	1	1	1		10.5853	0.734209	210.032	1.40782	97.3357	7.82143	0	13.4461
3	2	2	2	2	1	1	1			4.2796	0.323499	47.4083	0.499228	111.846	4.5	0	18.5504
4	1	2	2	1	2	1	0			1.74123	0.138373	16.6604	0.389398	92.921	4.42857	0	20.9806
3	2	2	1	2	1	1	0	1		6.88609	0.552107	89.1448	0.78878	94.039	2.5	0	16.3202
4	2	2	1	1	1	1		0							5.78571	0	12.1022
4	2	2	2	2	1	1	1								4.5	0	11.7802
4	1	2	2	1	2	1	1			4.84571	0.580275	105.026	0.758826	64.9229	5.67857	0	19.7831
3	1	2	2	2	2	1	0								1.46429	0
5	1	2	2	2	2	1									5.71429	0	19.5368
4	2	2	2	1	1	1	0	0							1.39286	0	9.1434
4	2	2	2	2	1	1				35.134	1.24895	471.815	2.16665	85.2347	1	0	12.6418
3	1	2	2	1	2	2	0			3.26158	0.421739	87.4261	0.698919	86.8639	3.42857	0	17.3918
5	2	2	1	1	1	1	1								3.75	0	10.0815
4	2	2	2	1	1	1	0	1		9.54478	0.690987	191.673	1.78724	94.8849	3.64286	0	14.2021
3	1	2	1	2	2	1	0			6.98614	0.721517	215.793	1.13824	118.989	8.39286	1	22.6044
3	2	2	1	2	1	1	0			10.1844	0.72109	217.176	1.75728	88.2588	4.28571	0	18.7654
5	2	2	1	1	1	1		1							2	0	11.5419
4	2	2	2	2	1	1	0								5.5	0	17.5875
4	1	2	2	2	2	1	0								20.4643	1	25.6531
2	1	2	1	2	2	1	0								2.32143	0
4	1	1	2	2	2	3	0	0		1.41468	0.062545	7.71518	0.449305	76.558	3.42857	0	17.7657
4	2	1	2	1	1	1	0			3.99414	0.283381	39.4437	0.648996	95.3997	2.39286	0	12.1938
3	2	1	2	1	1	1	1	1		4.4441	0.382309	62.6781	0.718888	97.5056	4.92857	0	10.9448
3	1	1	2	2	2	1	0	0		2.34864	0.304466	32.5554	0.499228	102.366	2.71429	0	17.2661
3	2	1	2	1	1	1				3.19734	0.228334	33.6522	0.808749	98.3183	0.892857	0	14.6821
5	1	1	1	1	2	1	1	1		2.78151	0.352027	51.6076	0.419351	68.9262	0.785714	0	20.242
3	1	1	1	1	2	1		1		2.70335	0.371502	39.6829	0.529182	109.226	5.67857	0	18.8145
4	2	1	2	1	1	1	1	1		6.48076	0.528129	114.569	1.11827	73.9985	7.85714	0	11.6205
4	1	1	2	2	2	2	0								0.535714	0
4	1	1	2	2	2	1	0			21.7635	1.23146	470.656	2.60597	94.0344	9.5	1	21.4623
4	2	1	2	1	1	1	0	1		6.93542	0.579001	153.138	0.908595	91.8494	7.64286	0	12.8088
4	2	1	1	1	1	1		1		2.65449	0.149368	24.7241	0.539166	101.653	9	1	12.6521
3	1	1	2	1	2	3	1								2.85714	0
2	2	1	2	1	1	1	1	0		18.7579	0.970997	358.028	2.27648	111.016	3.85714	0	14.0614
4	2	1	1	1	1	1		1		8.0013	0.620823	165.576	1.39784	73.2776	17	1	12.9421
4	1	1	2	1	2	1	1	0		1.50705	0.10015	9.11265	0.249614	49.2608	3.92857	0	17.6657
4	2	1	2	1	1	1	0			2.09462	0.0907903	9.51584	0.469274	98.02	17.6429	1	11.0642
4	2	1	2	1	1	2	1			1.62284	-0.105066	-15.0169	0.319506	93.6518	7.67857	0	11.3152
4	1	1	2	2	2	3	1	0		1.06632	-0.0541655	-6.70038	0.509213	81.5422	2.92857	0	17.9154
3	2	1	2	1	1	1	1								6.85714	0
3	1	1	2	3	2	3	0	0		2.14706	0.222203	49.2637	0.619042	99.8844	4.42857	0	20.9195
4	2	1	1	1	1	1		1		5.12906	0.393222	86.4455	1.02841	74.8268	6	0	11.5365
3	2	1	1	1	1	1		1		8.36645	0.591978	87.5833	0.78878	103.405	12.9286	1	14.5819
5	1	1	2	2	2	1	1	1							6.78571	0	17.8667
5	2	1	2	1	1	1									14	1	6.6136
3	1	1	2	2	2	2	0								5.64286	0
3	2	1	2	1	1	1	0	0		21.8224	1.01079	392.927	1.72733	88.6999	3.57143	0	14.0445
3	1	1	2	2	2	3	0								3.5	0
2	2	1	2	2	1	1	0	0		4.22584	0.353435	62.5824	0.728873	108.403	4.42857	0	13.7906
4	1	1	2	2	2	3	0	0							2.64286	0
4	2	1	2	1	1	1	0			3.42675	0.256925	42.6795	0.599074	77.6477	1.57143	0	11.4164
3	1	1	2	2	2	1	0	1		3.93798	0.482155	113.927	1.11827	77.6425	4.53571	0	20.3656
3	2	1	2	1	1	1	0			5.63278	0.43505	77.8351	1.0983	88.5615	7.60714	0	18.0064
3	2	1	2	1	1	1	1	1		3.9184	0.313225	79.5777	0.718888	97.6036	1.67857	0	11.3695
3	1	1	2	2	2	3	1			0.566024	-0.310996	-38.8936	0.449305	97.4319	0.678571	0	19.6946
3	2	1	2	1	1	1		0		6.80162	0.583804	164.209	1.0983	101.417	4.67857	0	15.4466
3	1	1	2	2	2	3	1			1.47219	0.0954035	8.72655	0.429336	97.0294	3.78571	0	17.3419
3	1	1	2	2	2	3	1	0		3.00594	0.405118	60.1189	0.529181	81.732	2.64286	0	18.8927
3	2	1	2	1	1	1				19.3936	0.988418	448.649	4.41317	99.1101	4	0	13.7571
6	2	1	1	1	1	1		1							2	0	8.4669
4	2	1	1	1	1	1	0	1		4.9876	0.424947	107.702	0.998456	87.5081	9.39286	1	11.5755
4	2	1	1	2	1	1	0	1		41.3994	1.29936	474.903	2.64591	76.0705	7.71429	0	14.612
5	1	1	1	2	2	3	0	1		2.16884	0.245954	39.413	0.499228	74.0481	1.53571	0	16.8434
3	1	1	2	1	2	1		1		5.35677	0.644736	88.2906	0.629027	115.692	4	0	20.2667
3	2	1	2	1	1	1	1			2.41834	0.103773	15.4235	0.539166	102.511	1.75	0	11.9805
7	2	1	1	1	1	1									17	1	7.2705
2	1	1	2	2	2	1	0								1.39286	0
2	2	1	2	1	1	1	0	0		2.46949	0.112437	13.1206	0.32949	116.712	2.57143	0	17.8832
2	1	1	2	3	2	1	0	0		13.6943	1.02584	341.47	1.90705	72.0452	1.35714	0	22.9601
2	2	1	2	1	1	1	0			2.24119	0.0849986	12.2698	0.429336	98.2703	2.25	0	15.6036
2	1	1	2	2	2	3	0			10.3781	0.936179	442.085	2.51611	106.084	1.42857	0	17.5616
1	2	1	2	2	1	1	0								1.57143	0
1	2	1	2	1	1	1	1	1		3.92875	0.312095	58.062	0.838703	111.899	13.8214	1	14.3431
4	1	1	2	2	2	3	0			1.98747	0.200292	47.7364	0.599073	82.5072	4.71429	0	20.1147
4	2	1	2	1	2	3	0	1		6.05211	0.436713	90.3543	0.768811	80.5769	4.5	0	12.9766
4	1	1	2	2	2	3	0			10.3595	0.853137	276.95	1.60751	89.7609	3.57143	0	21.8886
3	2	1	2	1	1	1	0			2.23147	0.045963	8.62063	0.479259	100.422	6.5	0	11.7494
4	2	1	2	1	1	1	1	1		7.73493	0.59701	136.854	0.978486	68.6154	11.8214	1	10.5954
4	1	1	2	1	2	1				3.06902	0.356326	54.9868	0.668965	76.558	1	0	20.1243
4	1	1	2	2	2	3	0	1							11.5	1	19.7595
4	2	1	2	1	1	1				3.50163	0.241772	44.5792	0.289552	69.6953	10	1	10.6025
5	1	1	2	1	2	3		1							10.75	1
5	2	1	2	1	2	1									18	1
5	2	1	1	1	2			1		2.80793	0.164702	28.4894	0.56912	75.8109	5	0	7.2876
6	1	1	2	1	2	1				1.668	0.0837595	15.5226	0.459289	33.692	18	1	16.5655
4	2	1	2	1	2	1		0		5.37946	0.434855	95.729	0.718888	93.6316	11.6429	1	10.0208
2	2	1	1	1	1	1		1							7	0
2	1	1	2	2	2	2	0	0		1.04053	-0.0803831	-11.1559	0.269583	94.5035	3.25	0	21.3437
2	2	1	2	1	2	1	0			5.51652	0.463058	96.3235	0.918579	94.7468	3.60714	0	13.6313
2	1	1	2	2	1	3	0			32.9735	1.4133	480.695	5.09212	112.227	8.64286	1	19.5896
2	2	1	2	1	1	1				6.35176	0.513247	101.23	0.728873	106.812	19.6786	1	12.5663
5	2	1	1	1	2	1									7	0
3	2	1	2	2	1	1	0								2.32143	0
3	1	1	2	3	2	1	0	1							4.35714	0
6	1	1	1	1	2	3									15	1
4	2	1	1	1	2	1		0		2.68383	0.155448	22.1	0.389398	102.805	11.8214	1	8.1997
3	2	1	2	1	2	1									10	1	15.1427
3	1	1	2	1	2	3	0								4.5	0	21.4028
4	1	1	2	2	2	1				1.48562	0.0749856	11.788	0.239629	84.8822	16	1	15.8285
1	2	1	2	2	1	1	0	0		2.46259	0.0939534	13.4281	0.259599	93.5165	6.32143	0	17.2534
2	1	1	2	2	1	1	0			1.51618	0.091376	15.28	0.32949	78.4483	3.39286	0	20.4305
4	2	1	2	1	1	1									2.85714	0	9.0002
4	1	1	2	2	2	1	0	0							11.25	1	17.7042
1	2	1	2	1	1	1	1	0							14.7143	1	14.5704
2	1	1	2	2	1	1	0								3.46429	0	20.1211
2	1	1	2	2	2	2	0	0		14.4694	1.01536	451.737	2.61595	100.702	2.28571	0	22.465
1	2	1	2	2	1	1	0			2.95689	0.168849	34.4928	0.629027	117.399	3.39286	0	16.1336
5	2	1	1	1	2	1				3.35149	0.225807	36.5975	0.519197	52.4622	5	0	9.869
4	2	1	2	1	2	1	1								10.7143	1
4	1	1	2	2	1	3	1	1							7.78571	0
4	2	1	2	2	2	1	0			4.92401	0.382935	81.4091	0.848687	95.6826	12.4643	1	12.9298
4	1	1	2	1	2	1		0		2.34102	0.270045	31.9609	0.409367	97.8081	12.7857	1	18.0796
5	2	1	1	1	2	1									17	1
4	1	1	2	1	2	3	0			2.8861	0.360221	83.3088	0.648996	91.0657	5.57143	0	19.554
3	2	1	2	1	1	1		0		2.01644	0.0325688	5.56258	0.479259	98.5514	4.53571	0	10.5784
3	2	1	2	1	1	1	0			3.60509	0.299224	55.5199	0.998455	99.4299	6.42857	0	11.1806
2	1	1	2	1	1	3	0	1		2.40434	0.270998	46.8309	0.688934	90.843	4.42857	0	21.1018
2	1	1	1	1	2	2				1.89363	0.187095	45.5325	0.489243	90.0922	5.5	0	17.725
1	1	1	2	2	2	1	0			1.43834	0.0528511	6.89514	0.259598	99.3294	2.46429	0	19.0938
1	2	1	2	2	1	1	0	0		3.68969	0.278991	59.1417	0.519197	107.211	5.42857	0	13.4561
1	1	1	2	1	2	1	0			1.89251	0.143093	18.3825	0.549151	84.7175	1.5	0	24.2566
1	2	1	2	1	1	1	0			2.20882	0.09962	16.3256	0.289552	106.508	1.60714	0	12.6242
2	1	1	2	1	2	3									1.42857	0	19.2537
1	2	1	2	1	1	1	0	0		1.24563	-0.186321	-23.7059	0.249614	111.763	15.5357	1	15.5366
1	1	1	2	2	2	2	0								1.32143	0
1	2	1	2	2	1	1		0							2.46429	0	15.4712
5	2	1	1	1	2	1	0								7.64286	0
4	1	1	1	2	2	2	1			7.9766	0.781428	290.259	1.62748	71.4578	7.82143	0	18.0446
3	1	1	1	2	2	3				0.806366	-0.196536	-26.8425	0.319506	93.4791	8.78571	1	22.4571
4	1	1	2	1	2	3		0		4.72997	0.5591	200.543	0.978487	81.0945	0	0	18.8016
3	2	1	2	1	1	1				1.71193	-0.0510827	-7.0694	0.419351	93.5753	2	0	11.5858
5	1	1	2	1	2	3	1	1		8.42471	0.830104	269.211	1.36788	54.1829	13.7857	1	18.3524
4	2	1	2	2	1	1	0			20.1482	1.02187	437.24	2.15666	86.6822	7.67857	0	11.9174
4	2	1	1	2	1	1	1	1		9.05945	0.651343	178.737	1.11827	71.2473	9.57143	1	11.2344
6	2	1	1	1	2	1									15	1
4	2	1	1	1	1	1		1		1.73626	0.0196828	2.47036	0.379413	96.4096	2	0	10.1528
4	1	1	2	1	2	3	0	0							4.67857	0
4	2	1	2	2	2	1									9.35714	1
3	2	1	2	1	2	2	0	0							8.39286	1	13.5767
3	1	1	2	2	2	1	0								4.28571	0	21.7743
4	1	1	2	1	2	1	1	1		1.32884	0.0267882	3.7585	0.289552	88.4346	4.53571	0	18.4333
3	2	1	2	1	1	1	0			3.47095	0.245787	52.0142	0.56912	99.1825	7.57143	0	13.316
3	1	1	2	2	2	1	0	0		2.67943	0.303648	51.1908	0.509213	88.3336	1.42857	0	22.3706
3	2	1	2	1	1	1				3.94541	0.299523	52.9128	0.549151	96.0675	4.64286	0	13.5438
3	1	1	2	2	1	1	0	1		2.29841	0.238716	47.5245	0.808749	98.8781	3.42857	0	20.7917
2	2	1	2	1	1	1	0			2.12832	0.0325688	5.56258	0.479258	109.057	2.60714	0	15.987
4	2	1	2	1	2	1	1	1		1.73521	-0.0581219	-10.0113	0.409367	81.4764	13.6429	1	10.2135
5	1	1	2	1	2	3									15	1	17.1294
4	2	1	2	1	1	1				3.166	0.20736	43.0041	0.579104	70.4452	15	1	7.5206
5	1	1	2	1	2	1		1		2.25273	0.271394	57.9834	0.609058	65.7404	11	1	16.2332
3	1	1	2	2	2	3	0			2.74189	0.301818	58.513	0.54915	98.2924	6.60714	0	22.4866
3	2	1	2	2	1	1	0	0		3.70095	0.245359	41.6339	0.539166	99.8178	3.64286	0	11.7691
5	1	1	2	2	2	3	0	0		2.07107	0.207933	33.6693	0.54915	83.5689	8.64286	1	18.7507
4	2	1	2	1	1	1				5.90523	0.470993	111.884	1.06835	93.1137	5.57143	0	12.7484
5	2	1	2	2	2	2				15.9098	0.926566	327.666	1.31796	73.3405	2	0	11.0469
5	1	1	2	2	2	1	0	0		6.51507	0.683795	180.329	0.848687	56.1735	0.392857	0	17.9354
3	1	1	2	2	2	3				2.67949	0.31858	73.1404	0.469274	82.2575	5	0	19.2118
3	2	1	2	2	1	1	0	0		3.14481	0.188726	29.6306	0.419351	99.7397	3.57143	0	13.9669
5	1	1	1	2	2	1		1							7	0
4	1	1	2	1	2	1	0	0							7.5	0	17.8115
4	2	1	2	1	1	1	0			3.46994	0.234394	45.0302	0.609058	85.8522	9.53571	1	14.6974
4	1	1	2	1	2	1	1			1.30656	0.0365273	5.99651	0.459289	99.4835	5.57143	0	15.4653
4	2	1	2	1	1	1	1			3.70326	0.30374	48.0849	0.579104	102.513	5.75	0	9.2807
5	2	1	1	1	2	1		1							11.5714	1	11.845
3	1	1	2	1	2	3	0			1.78789	0.167787	32.0463	0.419351	96.1855	3.46429	0	18.8109
3	2	1	2	2	2	1	1	0		4.24395	0.400723	77.8522	0.648996	101.23	5.67857	0	13.3317
3	2	1	2	2	1	1				2.81929	0.149001	23.3881	0.359444	106.361	7	0	15.5734
3	1	1	2	2	2	1	0			1.33609	0.0222792	2.7437	0.189707	102.792	3.5	0	18.9964
3	1	1	2	2	2	2	1			2.34056	0.294955	48.4231	0.499228	95.432	1.5	0	17.8474
3	2	1	2	1	1	1	1				0.392846	80.0731	0.56912	106.373	6.64286	0
2	2	1	2	1	1	1				20.6971	1.05919	456.371	2.586	110.986	6	0	11.9348
3	1	1	2	1	2	1	1	1		4.4713	0.571961	119.203	0.728872	81.8767	2.85714	0	19.6845
2	2	1	2	1	2	1	0	0		7.57633	0.572614	137.418	0.708903	101.286	7.5	0	17.0452
2	1	1	2	1	2	2	0			1.76006	0.159656	25.0453	0.32949	100.326	3.57143	0	19.0803
2	1	1	1	1	2	1		1							5	0
2	1	1	1	2	2	2	0			2.15044	0.25152	42.4061	0.439321	107.772	4.5	0	17.914
3	2	1	2	1	2	1		1							5.57143	0	12.5295
3	2	1	1	1	2	1									5.67857	0	11.3561
4	1	1	2	1	2	1				1.68876	0.162641	25.4314	0.169737	58.3951	3.67857	0	17.0823
5	1	1	2	1	2	3				1.00929	-0.0762821	-9.51584	0.43932	83.7048	6.92857	0	17.4037
6	2	1	2	1	2	1				9.60151	0.655233	148.181	1.01842	52.3059	5	0	8.2173
3	2	1	2	1	2	1		1		5.79635	0.435008	99.1082	0.818734	100.525	6	0	14.0388
3	1	1	2	1	2	1				2.53107	0.313322	51.8502	0.499228	98.3073	2	0	20.5378
4	1	1	2	1	1	1	0								2.42857	0	18.0406
3	2	1	2	1	2	1	0	0							2.67857	0	11.0282
3	1	1	2	2	2	3	0								1.53571	0
3	2	1	2	1	2	1	0	1							5.53571	0
5	1	1	2	1	2	3				1.46872	0.0674117	10.1787	0.319506	79.056	1	0	15.2621
4	2	1	2	1	2	1	1			2.73406	0.165327	31.6602	0.409367	74.0736	2.71429	0	10.3235
6	1	1	2	1	2	1	0								8.75	1
5	2	1	2	1	1	1	0	0							7.57143	0	8.0766
6	1	1	1	1	2	1				2.77504	0.337358	53.0563	0.449305	19.5091	4	0	16.2313
5	2	1	1	1	1	1		1							20.6071	1	13.4839
2	2	1	2	1	1	1									1	0
3	1	1	2	2	1	2	0	0		2.21459	0.2759	52.4311	0.549151	81.4912	2.39286	0	18.8756
5	2	1	2	1	1	1									6	0	9.0241
5	1	1	2	2	2	3		1							7	0
3	2	1	2	1	1	1				1.78065	-0.0228009	-3.67308	0.32949	98.5439	3	0	11.1914
3	1	1	2	2	2	1		0							7	0	20.4105
5	2	1	1	1	1	1	1	1		10.2868	0.691656	198.093	1.33793	72.7567	4.78571	0	11.772
3	2	1	2	1	2	1	1	1		5.81328	0.507824	107.989	0.948533	95.7509	4.78571	0	10.313
4	1	1	2	1	2	3	0			0.39892	-0.494501	-95.7939	-0.0399381	106.87	2.60714	0	18.1652
2	1	1	1	1	2	2	0			1.14417	-0.0429199	-7.62976	0.389397	86.7971	4.75	0	19.2108
5	2	1	1	1	1	1									4	0	9.2246
4	1	1	2	1	2	1		1							19.9286	1	16.9875
3	2	1	2	1	2	1	0								3.64286	0	15.6221
3	2	1	2	1	1	1	0			2.20375	0.0616108	10.534	0.559135	93.8154	2.71429	0	13.0443
3	1	1	2	1	2	1	0	0							3.46429	0	18.3676
5	1	1	1	1	2	1		1		2.67481	0.343516	49.3388	0.369428	74.8342	18	1	16.3929
3	1	1	2	2	2	3	0	0							2.60714	0	19.3091
3	2	1	2	1	1	1									5.67857	0	13.3217
4	1	1	2	2	1	3	0	1		3.80186	0.464376	158.082	1.05836	90.529	1.53571	0	17.9513
4	2	1	2	1	1	1	1			4.44048	0.354544	75.0538	0.748842	67.1596	4.64286	0	12.0261
3	2	1	2	2	1	1		0							6.53571	0	15.1933
5	1	1	2	2	2	3	0								1.67857	0	18.1256
5	2	1	2	1	1	1	0	1		12.6136	0.781008	266.573	2.0069	66.7142	8.64286	1	14.6236
4	2	1	2	2	1	1	0			7.63807	0.573158	135.535	0.988471	70.714	10.5714	1	13.9058
4	1	1	2	1	2	1	1	1							6.71429	0	18.1453
4	1	1	2	2	2	3	1	1		2.6547	0.289508	70.6154	0.559135	91.0597	4.57143	0	19.1437
4	2	1	2	1	1	1									12.6071	1	12.6784
3	1	1	2	2	1	1				0.902241	-0.1169	-14.7607	0.45929	100.714	1	0	16.8257
1	2	1	2	1	1	1				6.59844	0.505716	83.4011	0.848687	113.52	2	0	16.2179
3	1	1	2	1	2	2	1	1		2.48476	0.266034	51.8844	0.609058	77.7688	2.57143	0	20.5206
3	2	1	2	1	1	1				2.95678	0.18413	31.8037	0.32949	86.4126	1.67857	0	13.0656
3	1	1	2	2	1	3	0								1.42857	0	19.4566
3	2	1	2	1	2	1	0								6.5	0	16.5231
4	2	1	2	2	1	3		1		2.3489	0.123056	25.5475	0.489243	94.2098	2.82143	0	8.4605
5	1	1	2	1	2	1	0			2.09972	0.213485	35.0531	0.429336	88.8378	3.67857	0	17.7002
2	1	1	2	1	2	2	0								2.42857	0
1	2	1	2	2	1	1	0	0							6.60714	0
2	2	1	2	1	1	1	0			2.09411	0.0470254	7.99194	0.379413	105.101	1.57143	0	13.4362
3	1	1	2	2	2	2	0			2.19258	0.231004	36.8709	0.34946	82.4939	3.64286	0	23.0366
1	2	1	2	1	2	1				0.913302	-0.289762	-37.7832	0.299537	89.8664	4	0	12.3585
2	1	1	2	1	2	1	0	0							1.5	0
2	2	1	2	1	1	1		0		2.74823	0.18267	30.0817	0.489243	69.8906	2.60714	0	15.3068
2	1	1	2	2	2	1				1.13314	-0.0571317	-8.70947	0.32949	78.546	0.607143	0	23.0353
1	2	1	2	1	1	1	1	0							2.71429	0	13.0464
4	2	1	2	1	1	1		0		11.0135	0.741938	209.42	1.81719	62.1183	9	1	12.7385
4	1	1	2	2	2	3				2.81978	0.33005	65.4799	0.539166	94.6686	3.60714	0	18.9947
6	1	1	1	1	2	2									2	0
4	1	1	2	2	2	1	0			5.12715	0.576797	124.239	1.25805	74.2078	3.53571	0	19.4824
3	2	1	2	2	1	1	1			3.1975	0.18413	34.2502	0.629027	81.4208	3.57143	0	13.6694
5	1	1	2	2	1	2	0	1		1.65711	0.154167	22.2127	0.419351	96.1145	2.42857	0	19.9503
4	2	1	2	2	1	1	1			18.029	0.96518	355.872	1.77725	100.298	3.85714	0	13.1276
3	1	1	2	2	1	2									1.64286	0	26.4513
1	2	1	2	2	1	1	0	1							8.46429	1	17.7868
3	1	1	2	1	2	3		0		1.9375	0.198066	30.7889	0.389398	96.1675	2	0	17.337
3	2	1	2	1	1	1	0			1.94191	0.0418667	6.99422	0.299537	98.1582	3.46429	0	13.1943
5	2	1	1	1	1	1		1							13	1	11.1803
3	2	1	2	2	1	1				2.96864	0.247323	49.1817	0.609058	98.1042	1.85714	0	10.3064
3	1	1	2	2	2	1	1	0		2.33549	0.251493	45.1259	0.688934	98.1342	1.53571	0	19.2153
5	1	1	1	1	2	1	1	1		1.6393	0.104949	18.0476	0.539166	85.5735	17.6786	1	17.1687
3	1	1	2	2	2	1	1	0		2.69884	0.319427	60.8296	0.67895	67.2681	6.57143	0	19.6609
4	1	1	1	1	2	3	0	1		3.69696	0.444069	74.2304	0.67895	75.9631	7.75	0	20.7829
3	1	1	2	1	2	3	0			2.07377	0.226682	44.9824	0.409367	91.629	8.67857	1	18.7144
3	2	1	2	1	1	1	1	1							12.6429	1	10.718
3	1	1	2	2	1	1	0	0		1.8184	0.138373	19.5579	0.459289	108.323	3.46429	0	20.8449
2	2	1	2	1	1	1				2.69708	0.144622	24.5635	0.439321	102.273	7.71429	0	12.698
4	2	1	1	1	1	1				5.58336	0.418568	95.7939	0.639012	78.6777	10.6071	1	15.5899
4	2	1	2	1	1	1		0		1.86263	0.0155268	3.23231	0.67895	72.7742	5.92857	0	9.3234
4	1	1	2	2	2	1	0			6.84131	0.642024	166.01	1.16819	86.5279	4.60714	0	15.1033
5	2	1	2	2	1	1	1			6.03934	0.489414	102.293	0.658981	66.8824	8.60714	1	10.0941
5	1	1	2	2	1	1	0	1		3.07813	0.399475	86.22	0.838703	83.9358	2.60714	0	17.9862
3	2	1	2	2	1	1	0			2.6699	0.130634	20.4599	0.419351	104.155	14.3929	1	14.6111
2	1	1	2	2	2	2	0	1		1.34076	0.0445672	6.30061	0.479259	96.4966	1.53571	0	21.8396
4	2	1	2	1	1	1				9.3917	0.661251	179.895	1.05836	91.4624	3.57143	0	12.7061
5	1	1	2	2	1	1		0		2.51129	0.256822	36.741	0.359444	81.1197	7.42857	0	21.197
4	2	1	2	1	1	2	0			3.66188	0.260106	53.832	0.619042	83.4357	2.57143	0	15.7377
3	1	1	2	2	2	3	0	0		2.09679	0.227983	42.6487	0.529181	103.718	2.42857	0	19.2676
3	1	1	1	2	2	3	0			1.37332	0.0257676	5.09789	0.698919	93.2361	4.60714	0	18.0637
4	1	1	2	2	1	1	0	1		2.17938	0.254878	40.0724	0.499228	94.447	3.46429	0	18.4965
4	2	1	1	2	1	1	0			3.8863	0.321514	54.6178	0.629027	91.2161	5.42857	0	10.7036
6	2	1	1	1	1	1									6	0	7.8777
3	1	1	2	2	1	1	0								1.57143	0	26.1126
2	2	1	2	1	1	1				3.02712	0.200836	34.732	0.529181	95.8632	4.82143	0	14.4139
1	2	1	2	2	1	1	0	0							2.67857	0	15.4933
2	1	1	2	2	2	1	1								1.60714	0	15.9631
4	2	1	1	1	2	1	0	1		3.22046	0.284199	48.8742	0.668965	97.2924	8.53571	1	9.8558
1	1	1	2	2	2	2	0								1.67857	0
1	2	1	2	2	1	1	0	0							1.5	0
1	1	1	2	2	1	2	0	0		5.88518	0.658327	204.418	1.52764	139.34	1.42857	0	23.754
1	2	1	2	2	1	1	0			2.30633	0.0905998	14.3301	0.45929	86.3261	4.57143	0	17.6789
2	2	1	2	2	1	1	0	0		2.47157	0.106047	16.8722	0.359444	95.3921	4.53571	0	14.4283
2	1	1	2	2	2	1	0			5.52763	0.627097	148.744	1.00844	97.3582	2.60714	0	20.7141
2	1	1	2	2	2	1	0	0		7.79472	0.761816	261.988	1.18816	118.437	2.25	0	23.4608
1	2	1	2	1	1	1				2.3552	0.0954035	13.0898	0.509212	97.6004	0.285714	0	15.0558
2	2	1	2	2	1	1	0			3.15997	0.21282	50.053	0.768811	95.5887	0.428571	0	14.0584
2	1	1	2	2	2	3	0	0		4.62989	0.564749	137.144	0.938548	102.847	1.5	0	19.4812
2	1	1	2	2	1	1	0			0.894702	-0.131343	-21.5635	0.259599	114.567	1.42857	0	15.2826
1	2	1	2	1	1	1				5.75583	0.464957	105.85	0.768811	110.016	8	1	11.025
1	2	1	2	1	1	2	0			1.9825	0.000169847	0.0273361	0.359444	114.833	3.5	0	15.0975
1	1	1	2	2	2	1	0			2.53662	0.322433	61.2157	0.639012	109.872	0.357143	0	20.6921
2	1	1	2	2	1	2	0	0		3.79328	0.449542	89.0184	0.668965	101.137	1.35714	0	23.0062
2	2	1	2	2	1	1	0			2.40219	0.0974237	15.8267	0.529181	87.1017	3.5	0	15.2252
2	1	1	2	1	1	1	1			1.65413	0.111431	15.0203	0.319506	79.1337	1.85714	0	21.076
2	2	1	2	2	1	1	0	0		3.66234	0.2759	58.2567	0.529181	94.5746	3.17857	0	14.866
3	1	1	2	2	2	1	0			2.05983	0.19012	22.9029	0.429336	102.754	1.5	0	24.087
1	2	1	2	2	1	1	0			3.02797	0.205772	32.06	0.359444	85.524	1.42857	0	15.503
2	1	1	2	2	2	1	0	0		11.3269	0.936474	306.748	1.47771	65.1547	2.42857	0	24.6309
4	2	1	2	2	1	1	0								7.53571	0	10.5092
4	1	1	2	2	2	3									4.92857	0	17.8607
7	2	1	1	1	1	1					0.70633	201.907	1.42779	78.3499	12	1
3	2	1	2	2	1	2	1			3.3565	0.223141	34.4894	0.469274	96.8631	4.71429	0	15.5784
3	1	1	2	2	2	1	0	1		2.32526	0.260106	43.0656	0.45929	98.6257	2.53571	0	19.5713
4	1	1	1	2	2	2	1	0		6.61976	0.728794	174.89	1.25805	70.9576	6.60714	0	15.6044
6	1	1	2	1	2	1	1	0							13.9286	1	15.1522
5	2	1	2	1	1	1				4.05824	0.215265	36.6625	0.449305	95.9065	18.8214	1	10.0355
3	1	1	2	2	2	1	1	0		1.45194	0.0512224	7.97485	0.499228	111.442	4.60714	0	19.6962
3	2	1	2	2	1	1	0								7.60714	0	12.1717
3	2	1	2	2	1	1				3.28912	0.204652	43.2296	0.758826	99.2253	2.85714	0	15.537
3	1	1	2	2	2	1	0	0		2.48537	0.255682	62.2168	0.688934	63.4711	5.32143	0	17.5782
3	2	1	2	2	1	1	0			2.10312	0.01558	2.2141	0.489243	98.8797	5.42857	0	11.5645
3	1	1	2	2	2	2		0		1.78531	0.144125	18.9941	0.579104	89.2435	2.67857	0	16.0107
4	1	1	2	2	2	1		1							12.9286	1	19.9509
4	2	1	2	1	1	1									11	1	15.0627
5	2	1	1	1	1	1		1		5.87578	0.429979	86.2029	0.619042	63.5693	6	0	11.0546
6	2	1	1	1	1	1				12.5203	0.779351	247.924	1.89707	55.2221	4	0	11.523
6	2	1	1	1	1	1		1		4.00113	0.259851	39.8469	0.629027	57.1572	11	1	9.7786
5	2	1	2	1	1	1				2.9937	0.205319	35.0053	0.56912	92.2591	1.71429	0	11.9729
4	1	1	2	2	2	3	0	0		1.00543	-0.140982	-25.7936	0.419351	88.0147	0.607143	0	18.037
4	1	1	2	1	2	1	0			1.44612	0.0439514	7.15482	0.309521	95.7073	3.42857	0	21.7835
3	2	1	2	2	1	1	1			3.52333	0.270755	62.8113	0.579104	104.181	4.64286	0	12.5307
4	1	1	2	2	2	1	0			1.39469	0.0385769	5.41565	0.279568	96.5391	5.5	0	17.4695
3	2	1	2	2	1	1		1		3.04233	0.212492	39.7205	0.449305	80.5461	11	1	12.7195
2	1	1	2	2	2	3	0								0.464286	0	18.7146
2	2	1	2	1	1	1	0	1							1.46429	0	14.0068
3	2	1	2	1	1	1				1.93155	0.0177987	2.8428	0.469274	104.852	3.60714	0	11.9513
2	1	1	2	2	1	1	0			1.84083	0.151249	23.1626	0.389398	88.1235	7.64286	0	20.306
2	1	1	1	2	2	1	1	0		3.15767	0.387093	78.3032	0.469274	81.322	8.64286	1	20.7325
2	1	1	2	2	2	3				2.73406	0.313728	80.5754	0.599073	103.277	4.60714	0	17.896
2	2	1	2	2	1	1	0								1.46429	0
1	2	1	2	2	1	1	1								4.57143	0
1	1	1	2	2	1	1	0			2.46371	0.299027	66.9457	0.778795	103.548	0.357143	0	20.6717
3	1	1	2	2	2	3									1.60714	0	25.0753
2	2	1	2	2	1	1	0								3.32143	0	12.872
2	1	1	2	2	1	1	0								0.5	0	23.4941
2	2	1	2	1	1	1	0								5.32143	0	17.966
2	1	1	2	2	1	1	0								1.57143	0
1	2	1	2	2	1	1	1	1							10.6429	1
4	2	1	2	1	1	1				26.6354	1.11122	455.581	1.67741	76.8313	2.5	0	14.5858
4	1	1	2	2	2	1	0	0		7.17574	0.732607	142.789	0.818733	65.5995	1.28571	0	22.4233
4	2	1	2	1	1	1									3	0	10.798
4	1	1	2	2	2	2	1	1		1.7967	0.106718	15.8096	0.559135	97.7921	2.67857	0	19.3614
4	2	1	2	1	1	1		1		3.21509	0.21566	41.2171	0.67895	90.868	1.82143	0	13.1311
6	1	1	2	2	2	3	0			4.26478	0.516489	112.027	0.599073	71.8477	3.5	0	16.984
3	1	1	2	2	2	1	0	0		8.93578	0.801671	191.526	1.44776	73.7609	1.5	0	22.6018
3	2	1	2	1	1	1	0			2.12116	0.0283774	3.80634	0.688935	70.7512	2.67857	0	15.0282
3	1	1	2	2	2	3	0								3.60714	0	17.3541
3	2	1	2	1	1	1	0	0							4.57143	0	13.9515
4	2	1	2	1	1	1									1.57143	0	11.5298
4	1	1	2	1	2	3	0	1							0.714286	0	20.0441
3	1	1	2	1	2	1		0		4.33973	0.53231	101.278	0.978487	86.356	15	1	20.7321
3	2	1	2	1	1	1									2.92857	0	13.087
2	2	1	2	2	1	1	1	0		6.79819	0.574266	155.134	1.16819	84.4584	4.60714	0	15.2306
3	1	1	2	2	2	3	0			1.10494	-0.0258195	-4.01134	0.648996	98.9853	3.42857	0	17.5789
4	1	1	1	2	2	1	0								0.464286	0	20.495
4	1	1	2	1	2	3				1.76299	0.157945	31.8379	0.65898	83.4314	1	0	17.7883
3	2	1	2	1	1	1	0	0		13.5434	0.830831	249.677	1.44776	95.0955	2.57143	0	15.0135
3	2	1	2	1	1	1	0			3.2424	0.227165	38.2069	0.728873	88.7443	7.46429	0	12.2485
3	1	1	2	2	2	3	1			1.463	0.0657551	12.4338	0.738857	99.6705	0.75	0	16.5669
5	1	1	2	1	2	1	0								4.67857	0	18.2281
4	2	1	2	1	1	1	1			5.70011	0.448229	96.2757	1.14822	75.8133	1.92857	0	13.2933
3	2	1	2	1	1	1				4.08601	0.326914	64.5949	0.828718	82.1182	3.57143	0	13.615
3	1	1	2	2	2	1	0			4.05057	0.537639	103.048	0.688934	75.2888	1.42857	0	21.9167
5	1	1	2	1	2	1	0			1.94371	0.194281	32.2377	0.609058	78.3768	2.71429	0	18.7228
4	2	1	2	1	1	1	1	0		14.6597	0.880302	277.384	1.937	71.961	1.60714	0	12.6315
4	1	1	1	2	2	1	0	1		2.45075	0.259851	39.8469	0.339475	49.9088	3.39286	0	22.6518
3	1	1	2	2	2	1	0	0		4.31159	0.513805	173.11	1.0983	96.0667	4.67857	0	23.5667
3	2	1	2	2	1	1	0			7.96348	0.615051	131.366	0.958517	77.184	3.25	0	13.839
3	2	1	2	1	1	1	0			10.5044	0.723399	193.764	1.41781	94.9268	3.53571	0	15.9691
4	1	1	2	2	2	1	0	0							2.64286	0
4	2	1	2	1	1	1				0.631962	0.227822	36.4848	0.419351	92.9579	12.7857	1	3.1702
4	1	1	2	1	1	1	0	1		1.62349	0.122091	19.3016	0.54915	83.5183	3.64286	0	15.7883
5	1	1	1	1	2	1		1		1.38208	0.0712558	9.77551	0.648996	67.2378	1.78571	0	13.6644
4	2	1	2	1	1	1	1	0		8.74974	0.68274	203.355	1.49768	99.8452	9.78571	1	13.2359
4	1	1	2	1	2	2	0			1.9295	0.191504	31.24	0.599073	90.9738	4.67857	0	19.6542
3	1	1	2	1	2	3				3.324	0.41562	91.0309	0.868657	84.5544	0.642857	0	19.4655
3	2	1	2	1	1	1	0			2.13723	0.277552	51.8195	0.589089	104.769	1.5	0	13.4091
4	1	1	2	2	2	3	0	0		5.29944	0.562386	170.919	1.90705	84.2064	1.67857	0	20.8115
3	2	1	2	1	1	1	0			3.11656	0.179485	27.8607	0.599073	67.8586	3.60714	0	15.219
4	1	1	1	1	2	1				2.5908	0.2625	42.9528	0.768811	90.6326	1	0	19.7342
3	2	1	2	1	1	1				4.12046	0.300114	56.5176	0.629027	108.69	3.85714	0	12.9127
3	1	1	2	2	2	2	0			1.15474	-0.072378	-10.4315	0.389398	96.0878	4.53571	0	21.4399
3	2	1	2	1	1	1									15	1	14.0212
4	1	1	2	1	2	1	0								11.4643	1	17.7146
4	2	1	2	1	1	1	0			9.0101	0.652043	192.575	1.36788	81.4051	8.57143	1	14.3445
4	1	1	2	1	2	1									4.82143	0	19.9127
4	2	1	2	1	1	1	1	1		0.912951	0.0927011	17.1798	0.599073	97.2597	2	0	14.3014
4	1	1	2	1	2	1	0								0.714286	0
3	1	1	2	2	2	3	0			2.38784	0.259657	56.5518	0.658981	96.5439	2.42857	0	21.4417
4	2	1	2	2	1	1	1	0		5.01516	0.417574	106.044	1.00844	68.8271	5.46429	0	12.9917
2	2	1	2	2	1	1				2.01156	0.0571853	11.7914	0.868656	95.5078	5.39286	0	12.2472
3	1	1	2	2	2	1	0			6.83644	0.67504	178.672	1.37787	106.533	2.46429	0	27.0614
3	1	1	2	1	1	1		0		2.02309	0.163544	28.6022	0.619042	100.417	11.5357	1	21.0823
3	2	1	2	1	1	1				4.0648	0.333533	67.3626	0.838703	94.001	7.82143	0	13.2511
6	1	1	1	2	2	1	0	1		7.61398	0.741771	141.292	1.01842	52.1379	2.75	0	21.5383
2	1	1	2	2	2	1	0			6.92415	0.764011	219.042	1.15821	105.741	0.5	0	18.8837
1	2	1	2	2	1	1	0			3.42901	0.314746	70.26	1.2281	80.9866	1.42857	0	12.4127
2	2	1	1	1	1	1	0	0		7.6387	0.583565	126.894	0.948533	90.9254	0.75	0	15.9316
3	1	1	1	1	2	1	0			3.01437	0.366955	65.6234	0.698919	93.241	1.67857	0	20.363
2	2	1	2	1	1	1	0	0		2.76694	0.168336	35.8288	0.848687	87.8428	3.53571	0	12.1381
3	1	1	2	2	2	1	0			4.21652	0.4837	117.692	0.748842	107.696	2.5	0	20.7221
2	2	1	2	2	1	1	0	0		5.04858	0.436468	66.2008	0.658981	110.382	4.46429	0	16.6502
1	1	1	2	2	2	1	0								0.5	0	21.0543
5	1	2	2	1	2	1		1		1.8465	0.157396	22.5988	0.369428	42.5189	6.71429	0	15.9337
5	2	2	2	1	1	1				9.1978	0.641597	147.521	0.988471	94.3162	18	1	11.0446
5	1	2	1	1	2	3									15	1	14.7662
6	2	2	1	1	1	1				2.68356	0.175356	28.8106	0.688934	76.5982	2	0	8.4025
3	1	2	1	1	2	1		1							2.64286	0
2	2	2	2	1	1	1	0	0		2.9988	0.188539	30.8539	0.379413	89.5058	2.5	0	17.9619
5	1	2	1	2	2	1	1	1		1.57144	0.108629	15.4714	0.209676	59.4937	15.9286	1	16.7584
4	2	2	1	1	1	1	1	1		3.39862	0.206406	40.1715	0.469274	101.449	7.67857	0	14.7414
5	1	2	2	1	2	2	1	0		3.03937	0.397648	57.8501	0.34946	90.2574	5.71429	0	16.2335
4	2	2	2	1	1	1	0			4.32026	0.374277	80.2508	0.529181	95.969	4.46429	0	10.4113
3	1	2	2	2	2	2	0	0		4.79312	0.567695	134.264	0.808749	101.288	3.5	0	22.3157
2	2	2	2	2	1	1				9.95866	0.703804	159.733	1.11827	103.345	1.78571	0	12.2077
3	1	2	2	2	2	3	0			0.691505	-0.300644	-44.1692	0.489243	96.9718	7.67857	0	14.9421
4	2	2	2	1	1	1		1		2.83104	0.19047	28.9063	0.429336	115.957	2.64286	0	11.6174
5	2	2	2	1	1	1									6.85714	0	9.2873
5	1	2	2	1	2	1	0	0							2.85714	0	18.8982
5	2	2	2	2	1	1	1			6.16884	0.527712	108.921	0.559135	90.4713	10.8214	1	12.6907
5	1	2	2	2	2	1	1	0		1.12431	0.00445252	0.604774	0.299537	66.9945	7.71429	0	16.2558
6	2	2	1	1	1	1		1		8.16011	0.622099	178.529	1.05836	68.0991	8.85714	1	11.5349
4	2	2	1	1	1	1	1	1		3.88595	0.275349	57.7579	0.529182	92.4306	3.60714	0	16.7815
3	1	2	2	2	2	3	0			10.7944	0.927032	267.632	1.06835	68.7947	11.6071	1	22.0345
4	1	2	2	1	2	2	1	0		3.89849	0.527358	134.394	1.10829	88.32	4.85714	0	16.8095
4	2	2	2	1	1	1	0			4.83268	0.411374	92.6402	0.619043	96.9691	11.5714	1	10.9119
5	2	2	1	1	1	1		1							5	0
3	2	2	2	1	1	1	1			3.89396	0.337655	71.7395	0.579104	90.8794	6.64286	0	9.4684
4	1	2	2	1	2	1	1	0		1.56688	0.12286	21.5874	0.509212	93.7134	3.67857	0	16.647
3	2	2	1	2	1	1	0	1		2.76102	0.221557	38.5451	0.34946	118.196	3.46429	0	14.1524
4	1	2	1	1	2	1		1		4.5667	0.541641	103.434	0.619042	55.4204	3.71429	0	11.969
3	1	2	2	2	2	1	0								1.5	0
2	2	2	2	2	1	1	0	0							2.57143	0
4	1	2	1	1	2	1		1							2.71429	0	17.8832
4	2	2	1	1	1	1	1	1		2.16916	0.117183	15.0682	0.439321	99.3942	3	0	9.6087
1	2	2	2	2	1	1	1	1		4.99342	0.435642	77.3363	0.559135	106.508	2.78571	0	14.2638
3	1	2	2	2	2	1	0			1.79486	0.173911	24.5293	0.289552	95.9627	2.64286	0	16.8632
2	2	2	2	2	1	1				5.33997	0.436197	90.8532	0.768811	93.8742	4	0	14.276
2	1	2	2	2	2	3				1.48618	0.073339	10.7254	0.369428	103.893	4.60714	0	22.8459
2	2	2	2	1	1	1				2.6309	0.18413	30.5805	0.519197	100.082	3.46429	0	16.6899
1	1	2	2	2	2	2	0	0							2.5	0	20.9558
2	1	2	2	2	2	3	0	1							2.53571	0
2	2	2	2	2	1	1	1								7.75	0
4	2	2	2	1	1	1	0								1.64286	0	12.3523
4	1	2	2	1	2	2	0	0		2.66981	0.364543	50.7705	0.409367	89.1792	2.57143	0	15.7085
4	2	2	2	1	1	1	0								1.60714	0	11.348
5	1	2	2	2	2	1									6.71429	0	16.9887
2	1	2	2	2	2	1	0	0		1.18996	-0.0119843	-1.8075	0.409367	104.325	2.5	0	18.6511
3	2	2	2	2	1	1	1								3.64286	0
2	2	2	2	2	1	1	0			2.32724	0.074255	12.239	0.658981	104.585	5.53571	0	14.1044
3	1	2	2	1	2	3	0	0		1.56598	0.0571666	11.6787	0.539166	100.283	2.42857	0	19.8956
4	1	2	2	2	2	3	0			1.15518	-0.0734343	-11.4122	0.149768	98.3399	2.39286	0	21.0251
4	2	2	2	1	1	1	0			2.40154	0.0872201	12.8814	0.45929	103.019	13.8214	1	12.5612
5	1	2	1	1	2	1	0	0		2.71816	0.314898	45.6384	0.299537	56.2997	2.71429	0	18.332
5	2	2	2	1	1	1									16	1
5	1	2	2	1	2	3	1	1		1.72348	0.118564	19.0283	0.519197	84.454	7.92857	0	15.6224
3	2	2	2	1	1	1	1			2.96889	0.167097	28.2639	0.469274	97.1056	7.85714	0	11.618
3	1	2	2	2	2	2	1	0		5.9673	0.636616	174.924	0.928564	96.9565	11.6786	1	22.5634
2	2	2	2	1	1	1	0			4.02463	0.314746	70.26	0.768811	106.078	1.5	0	16.5145
2	1	2	2	2	2	3	1	0		8.06699	0.786749	191.752	0.948533	99.1244	3.78571	0	23.006
3	2	2	2	2	2	1	0	0		3.82174	0.352396	54.1019	0.369429	95.0154	7.42857	0	12.4653
3	1	2	2	2	2	3	0								3.39286	0	21.857
4	1	2	2	2	2	1	0			3.2232	0.360221	67.3455	0.389397	89.8868	2.42857	0	20.4821
4	2	2	2	1	1	1	0	0		2.98309	0.204939	37.9506	0.499228	71.9482	11.4643	1	14.3136
2	2	2	2	2	1	1	0	0		2.55027	0.131952	21.7959	0.369429	105.628	2.67857	0	16.7263
3	1	2	2	2	2	1	0			3.03295	0.377423	52.9265	0.519197	96.3298	5.5	0	18.059
4	1	2	2	2	1	1	0			1.48991	0.0753781	11.5625	0.499228	95.9192	3.53571	0	21.3366
4	2	2	2	2	1	1	0	1		1.82591	-0.0235497	-3.99426	0.599073	83.3074	2.46429	0	13.616
2	1	2	2	1	2	3	0	0		1.6567	0.0989585	14.4258	0.32949	102.392	7.46429	0	19.9994
1	2	2	2	1	1	1	0			3.02796	0.205741	34.3937	0.599073	82.1891	6.53571	0	12.6111
2	2	2	1	2	1	1	0	1		4.77212	0.391098	53.5859	0.549151	107.935	7.42857	0	13.2227
3	2	2	2	1	1	1		0		2.88504	0.180235	33.3652	0.419351	103.365	9	1	10.935
2	1	2	2	2	2	1	0			1.10618	-0.0199899	-2.29269	0.319506	107.782	4.53571	0	18.2541
2	2	2	2	1	1	1	1								4.71429	0
3	1	2	2	1	2	1	1								2.82143	0
4	2	2	1	1	1	1	0	1		2.58707	0.104471	19.1103	0.399382	94.9963	5.92857	0	13.53
3	2	2	2	2	1	1	0			5.15512	0.447122	109.793	0.56912	101.876	6.5	0	12.5121
3	1	2	2	2	2	3	1	1		3.7721	0.465691	156.586	0.688934	95.4151	9.57143	1	16.7324
3	2	2	2	1	1	1	1			1.92602	0.0359891	5.771	0.559135	108.298	1.78571	0	10.6083
4	1	2	2	1	2	1	1	0		2.94839	0.36345	67.7316	0.499228	93.2137	11.9643	1	17.4057
3	1	2	2	2	2	1	0	0		3.36605	0.405544	59.62	0.319506	100.498	3.5	0	21.738
3	2	2	2	2	1	1	0			4.52499	0.362696	88.1846	0.968502	90.46	7.42857	0	14.908
4	2	2	2	1	1	1	1	1		1.81247	-0.00686825	-0.987461	0.259599	94.5695	6.96429	0	12.9033
4	1	2	2	2	2	3	1			1.19098	-0.0419352	-7.35641	0.569119	70.2532	6.82143	0	17.6345
3	2	2	2	2	1	1									10.6071	1
3	1	2	2	2	2	1	0	0							5.25	0
5	1	2	1	2	2	1	1	1		1.02387	-0.113439	-11.0944	0.289552	81.5256	6.57143	0	17.1996
3	1	2	2	1	2	3	1	0		3.18986	0.391002	99.8018	0.599074	95.8479	4.78571	0	21.5317
3	2	2	2	1	1	1				4.97215	0.433573	82.7109	0.539166	85.2193	6.92857	0	12.9088
6	1	2	2	1	2	1				1.86142	0.153461	21.6011	0.339475	86.1909	5	0	13.0738
5	2	2	2	1	1	1	1			2.3604	0.0955721	19.5784	0.539166	91.7839	7.71429	0	9.1219
4	2	2	2	2	1	3	0			1.46516	-0.149487	-27.9974	0.519197	92.9366	1.5	0	12.179
5	1	2	2	2	2	1	0	0		3.88015	0.451302	84.6414	0.688934	92.9278	3.32143	0	18.8986
4	1	2	2	2	2	1	1	0							2.78571	0
4	2	2	2	1	1	1	0								1.71429	0
1	2	2	2	2	1	1	1			3.6673	0.220559	30.6591	0.32949	117.804	2.89286	0	19.0164
2	1	2	2	1	2	1	0			1.67867	0.118863	15.6798	0.289552	112.481	0.428571	0	22.6308
2	1	2	2	2	2	2	0								1.42857	0
2	2	2	2	2	1	1	0			1.89388	0.000739559	0.0888367	0.299537	67.3388	3.5	0	14.8871
2	2	2	1	1	1	1		1		3.02487	0.197494	32.0122	0.499228	98.8232	3.85714	0	15.3453
2	1	2	2	2	2	3	0	1		1.80589	0.175496	24.4166	0.289552	118.942	5.78571	0	17.8337
2	2	2	2	1	1	1	0								4.64286	0
3	1	2	2	2	2	1	0	0		1.36096	0.0300331	4.25735	0.319506	93.3354	2.5	0	20.2024
2	2	2		1
2	1	2	2	2	2	1	0			1.22036	0.00483366	0.587692	0.389398	94.0892	4.53571	0	18.5674
1	2	2	2	2	1	1	0	0		4.18855	0.350606	65.6883	0.589089	110.773	3.53571	0	13.4449
2	1	1	2	2	2	1	0	0							4.67857	0	21.9859
3	2	1	2	1	1	1	0								13.6071	1	14.903
4	1	1	2	1	2	1	0	0							9.71429	1	16.125
3	2	1	2	1	1	1									11.8214	1	11.4117
1	2	1	2	1	1	1	0	0		2.156	0.0624445	7.94068	0.269583	114.004	6.39286	0	14.8026
1	1	1	2	2	1	1	0								6.39286	0
2	1	1	2	2	2	1	0	0		1.66953	0.158725	22.4861	0.529181	103.947	7.60714	0	20.0006
2	2	1	2	1	1	1	1			7.56685	0.570444	166.929	0.808749	105.938	9.92857	1	19.6395
3	1	1	2	2	2	1	0	0		3.73755	0.455657	84.5287	0.379413	88.9487	5.46429	0	21.5586
3	2	1	2	2	1	1	1			12.7752	0.822984	268.439	0.938548	100.521	5.71429	0	16.792
3	2	1	2	1	1	1				2.54767	0.160218	28.9404	0.579104	95.9555	6.85714	0	11.7264
4	1	1	2	1	2	1	0	1		2.66582	0.344709	53.3297	0.579104	90.3874	3.46429	0	17.3265
3	1	1	1	1	2	1				2.68384	0.346433	75.3921	0.639012	96.0814	6	0	20.1587
1	2	1	2	2	1	1	0			3.26373	0.277436	41.7774	0.379413	109.666	5.5	0	12.8059
2	1	1	2	1	2	1	0	0		2.97997	0.400226	66.604	0.489243	104.402	14.5357	1	18.8449
4	2	1	2	1	2	1	1			2.20574	0.0817246	13.5101	0.379413	97.0551	3.78571	0	12.229
4	1	1	2	1	2	1	1	0		1.39214	0.0219433	2.92138	0.319506	91.5038	10.6071	1	18.8819
3	1	1	2	1	2	1	0	0		3.45361	0.473261	84.5765	0.668965	98.8781	3.5	0	19.6727
3	2	1	2	1	1	1	1			3.12031	0.241913	37.4176	0.32949	76.4182	1.53571	0	11.9619
4	1	1	1	1	2	1		1							13.7143	1
3	2	1	2	1	1	1	0			2.70592	0.150111	23.2754	0.369429	94.1779	3.67857	0	11.3082
4	1	1	2	2	2	1	0	1		1.52855	0.119487	17.2413	0.34946	96.1628	5.57143	0	16.0006
4	1	1	2	1	2	1	0			1.71577	0.137419	21.8437	0.45929	76.8871	7.32143	0	18.8237
4	2	1	2	1	1	1	1			1.76396	-0.0496476	-8.46687	0.499228	92.125	13.8571	1	11.8558
3	2	1	2	1	1	1	1			5.16769	0.428736	102.713	0.768811	113.825	10	1	12.5009
4	1	1	2	2	2	1	0	1		0.326039	0.149727	23.9997	0.519197	96.0538	11.6429	1	6.922
5	2	1	1	1	1	1		1		2.57919	0.136656	24.1296	0.648996	83.831	9.78571	1	9.5754
5	2	1	1	1	1	1									16	1
5	1	1	2	1	2	3	0			1.11577	-0.0365892	-5.98968	0.668965	86.3733	2.64286	0	15.8561
5	2	1	2	1	1	1				7.20427	0.547462	137.595	1.02841	83.6905	4.64286	0	11.7392
5	1	1	2	1	2	1	1			0.928209	-0.105619	-19.0043	0.609058	84.1299	6.64286	0	16.6541
5	2	1	2	1	1	1	0	1							6.57143	0
3	1	1	2	1	2	2	1	0		2.32853	0.264109	43.9505	0.489243	108.233	1.60714	0	17.0593
3	2	1	2	2	1	1	1			1.98276	0.00803877	1.3633	0.299537	80.2437	3.82143	0	14.5722
5	2	1	1	1	1	1		1		2.87043	0.207316	36.6146	0.369428	88.726	17	1	9.2456
3	2	1	2	1	1	1	0			3.0269	0.215324	34.9404	0.499228	96.0592	10.25	1	13.3537
3	1	1	2	1	2	3	0	0		1.26497	0.0270067	4.8553	0.539166	96.6216	2.53571	0	18.8987
3	2	1	2	1	1	1	1			1.80562	-0.0341589	-7.09673	0.629027	106.573	13	1	16.0772
3	1	1	2	1	1	1	0	0		0.905999	-0.136708	-16.37	0.359444	104.63	5.39286	0	20.3078
6	2	1	1	1	1	1		1							10	1	10.9127
4	2	1	2	1	1	1				1.01824	0.249071	46.3491	0.469274	99.4069	20	1	9.1933
4	1	1	2	1	2	3	0	0		1.14436	-0.0510241	-4.96463	0.289552	94.6412	10.3571	1	17.418
3	2	1	2	1	1	1		0		2.86889	0.245267	37.8037	0.748842	68.2422	12	1	11.5202
6	2	1	1	1	1	1	1	1		1.68151	-0.0701035	-9.61151	0.129799	77.248	1.75	0	7.853
5	1	1	1	2	1	1	0	1		1.38777	0.0305461	3.96692	0.419351	95.5386	1.46429	0	17.8279
1	2	1	2	1	1	1	0			6.08509	0.500267	94.4238	0.668965	104.24	8.35714	1	14.2381
2	1	1	2	1	2	3	0	0							1.53571	0
1	2	1	2		1	1	0	1							2.64286	0	11.8371
1	1	1	2		2	2	0								0.571429	0	21.8177
1	2	1	2	2	1	1	0	0		1.87879	-0.00678497	-0.891788	0.429336	107.521	11.2857	1	14.1906
4	2	1	2	2	1	1	0								8.5	1	12.6125
4	1	1	2	2	2	1	0	0		4.08462	0.477335	97.3691	0.718888	92.3188	4.28571	0	20.4661
3	2	1	2	1	1	1	0	0		7.73305	0.748402	207.924	1.07833	112.851	2.42857	0	34.475
3	1	1	2	2	2	1	1			3.721	0.455793	93.1698	0.728873	95.3985	0.607143	0	21.0348
4	1	1	2	1	2	3	0	0		12.5571	0.991696	449.035	1.20813	86.3361	0.714286	0	18.5498
3	2	1	2	1	1	1				14.0372	0.873296	279.766	0.738857	70.4793	4	0	9.0946
5	2	1	2	1	1	1				5.21182	0.43095	96.3406	0.469274	63.3586	4	0	10.2576
5	1	1	2	2	2	3	0	1		2.19239	0.226328	51.7579	0.529182	97.0266	3.64286	0	16.357
4	1	1	2	1	2	1	0	0		4.09076	0.467934	100.974	0.469274	91.5769	0.678571	0	20.5759
4	2	1	2	1	1	3				27.4665	1.12079	395.886	1.32795	98.0756	4.85714	0	13.4169
3	1	1	2	1	2	1	0	0		4.31123	0.518289	145.529	0.639011	88.8161	3.28571	0	20.4544
2	2	1	2	1	1	1				8.0825	0.58134	129.275	0.499228	107.06	3.82143	0	20.5065
3	1	1	2	1	2	3		1							1.57143	0	23.7932
4	1	1	2	1	2	3	0			2.6011	0.264953	42.8401	0.379413	84.0011	7.85714	0	17.1419
4	2	1	2	2	1	1	0	1		10.1329	0.697646	220.009	1.41781	96.1857	7.53571	0	11.7584
4	2	1	2	1	1	1									6	0
4	1	1	2	2	2	1	0	0							2.35714	0
5	2	1	2	1	1	1									12	1	6.8084
4	1	1	2	1	2	1		1							4	0	18.5558
4	2	1	2	1	1	1				7.80627	0.561356	148.939	0.778795	98.5483	8.67857	1	15.6841
3	1	1	2	2	2	1	0	0		2.0123	0.198689	29.5657	0.419351	93.576	1.46429	0	18.3382
4	2	1	1	1	1	1	1								10.75	1	11.2273
2	2	1	2	1	1	1	0	0		4.63891	0.397024	84.8362	0.519197	108.866	3.39286	0	15.2916
2	1	1	2	2	2	1									1	0
1	2	1	1	1	1	1									1	0
2	1	1	2	2	2	1	0								1.57143	0
1	2	1	2	1	1	1		0							1.71429	0	13.6246
6	2	1	1	1	1	1									2	0
4	2	1	2	1	1	3									7.78571	0	10.8211
4	1	1	2	2	2	3	0	0							3.42857	0	22.7054
4	1	1	1	1	2	3									3	0
3	2	1	2	1	1	1		1							3.78571	0	11.1926
3	1	1	2	2	2	3									1	0
4	2	1	2	1	1	1		1		8.71435	0.630803	121.341	0.718888	104.757	11.7143	1	10.7141
4	1	1	2	2	2	1	1								11.8571	1	16.8981
2	1	1	2	2	2	3	0			7.46919	0.774676	246.653	0.848687	121.178	2.39286	0	19.6793
1	2	1	2	1	1	1				5.59403	0.457131	77.7702	0.399382	109.227	4.85714	0	15.8912
1	1	1	2	1	2	1	0			1.50149	0.126523	21.0237	0.339475	103.757	3.42857	0	18.9403
1	2	1	2	2	1	1	0			5.52423	0.466025	86.1858	0.698919	113.105	1.32143	0	14.7434
3	2	1	2	2	1	1	0	1							3.42857	0	13.0082
4	1	1	2	2	2	1	0			2.28154	0.253011	39.0747	0.399382	105.889	2.42857	0	22.2146
2	2	1	2	2	1	1	0			11.0895	0.762483	295.746	0.918579	104.046	6.60714	0	14.4665
2	1	1	2	2	2	1	0								2.32143	0
5	2	1	1	1	1	1		1							15	1
3	1	1	1	1	2	3									5.64286	0	18.5884
4	2	1	2	1	1	1	0								4.53571	0
4	1	1	2	2	2	3	0	1		1.07192	0.00119938	0.170841	0.32949	97.8307	12.3214	1	18.8908
3	2	1	2	1	1	1									10.7857	1	17.4307
3	1	1	2	2	2	1	0			4.37282	0.490672	110.821	0.728873	97.8987	3.5	0	23.0756
4	1	1	1	1	2	1	0	1		1.84603	0.128694	16.1137	0.269583	100.016	4.71429	0	23.1717
3	2	1	2	1	1	1	1	1		2.01877	0.0678486	9.72768	0.479259	101.23	10.7857	1	11.6748
3	1	1	2	2	2	1	0								13.6429	1	19.6133
3	1	1	2	2	2	1	0	0		4.55187	0.517129	95.4693	0.589089	102.899	5.46429	0	22.2166
3	2	1	2	1	1	1				1.62685	-0.0777478	-10.0625	0.239629	109.234	10.8929	1	13.4853
3	2	1	2	2	1	3	0	0		2.26339	0.0708771	15.0579	0.359444	97.9961	7.53571	0	14.0403
3	1	1	2	1	2	1	1			1.75332	0.133997	18.5602	0.319506	88.2349	5.92857	0	22.3084
4	2	1	2	1	1	1		1							20	1	12.3426
3	1	1	2	2	2	1	0								12.6786	1	18.5502
5	2	1	1	1	1	1									9	1
2	2	1	2	1	1	1	0	1							4.39286	0	14.0806
3	1	1	2	2	2	3	1			4.34212	0.479647	169.812	0.629027	106.601	5.78571	0	22.243
3	1	1	2	1	1	3									4.57143	0	19.9836
3	2	1	2	1	1	1		0		8.66502	0.66716	205.576	0.798765	104.565	4.53571	0	11.7571
5	2	1	2	1	1	1		0							16	1	10.3507
5	1	1	2	1	2	2				1.50357	0.0311626	4.59562	0.479259	91.8746	6	0	18.3124
4	1	1	2	1	1	1	0	1							3.46429	0	21.119
3	2	1	2	1	1	1				2.5304	0.124816	18.1262	0.399382	102.962	2.71429	0	14.2773
2	2	1	2	1	1	1									0.75	0	14.1531
2	1	1	2	1	2	1	1	1		13.8034	1.04039	454.44	2.40628	118.746	2.71429	0	17.7971
2	2	1	2	1	1	1	1	0		1.30882	-0.123849	-18.1057	0.379413	105.019	2.60714	0	12.0685
2	1	1	2	2	2	3									4	0	18.0378
2	1	1	2	1	2	3									12.6786	1
2	2	1	2	1	1	1		0							2.85714	0	15.0295
1	1	1	2	2	2	1	0								2.32143	0	20.2278
1	2	1	2	2	1	1		0							2	0	13.7804
2	1	1	2	2	2	1	0								3.64286	0	19.0893
2	2	1	2	1	1	1	0	0		4.04376	0.337945	54.5529	0.43932	102.659	0.571429	0	12.8749
2	1	1	1	1	1	1		1							1.85714	0
3	2	1	1	2	1	1		1							14	1	13.3472
5	1	1	1	1	2	1		1							10	1	17.6443
2	2	1	2	1	1	1		1		8.70807	0.612622	141.166	0.668965	113.745	8.92857	1	11.0715
3	1	1	2	1	2	1				4.0023	0.507274	114.634	0.78878	114.369	4.85714	0	16.565
5	2	1	1	1	1	1	1	1							10.8571	1
4	2	1	2	1	1	1	1	0							3.78571	0	11.5861
4	1	1	2	2	2	2	1								3.78571	0	18.7523
5	2	1	2	1	1	1									1.71429	0	9.5997
5	1	1	2	1	2	1	0	0		3.30215	0.367841	58.1406	0.269583	60.5775	4.67857	0	20.2674
3	1	1	2	1	2	1									3.53571	0	15.405
3	2	1	2	1	1	1		1		3.03661	0.163927	27.2662	0.399382	101.332	12.6786	1	10.9276
4	2	1	1	1	1	3		1							16.7857	1	12.3402
3	2	1	2	1	1	3									2	0
3	1	1	2	2	2	3	0	0		7.12277	0.731539	250.822	0.718888	106.533	1.60714	0	17.7924
4	2	1	1	1	2	1		0							10.4286	1	12.891
4	2	1	2	1	1	1				9.86857	0.674824	181.44	1.28801	98.6406	7	0	11.7068
4	1	1	2	1	2	1	0	0		1.57909	0.0559136	7.05573	0.129799	101.621	2.64286	0	19.7956
3	2	1	1	2	1	1	0	1		3.33242	0.242644	45.0781	0.539166	105.76	0.5	0	12.4893
4	1	1	1	1	2	1		1		4.60147	0.541111	114.73	0.429336	91.9115	2	0	18.0788
5	2	1	1	1	1	1		1		8.66182	0.596311	122.903	0.768811	88.7453	7	0	11.3721
4	2	1	1	1	2	1	0	0							12.7857	1	11.982
3	1	1	2	2	2	1	1			2.53905	0.283381	39.4437	0.309521	99.9484	4.78571	0	21.9847
4	2	1	2	1	1	1	0	1		3.45576	0.243716	54.3479	0.479259	93.928	5.71429	0	12.5137
2	2	1	2	1	1	1									2	0
3	1	1	2	1	2	1	0	0							2.64286	0
3	2	1	2	1	1	1	1	0							5.67857	0	11.2052
4	1	1	2	1	2	1				1.38583	-0.0258915	-3.64233	0.229645	93.202	5	0	17.7438
2	1	1	2	2	1	1	0	0		6.61114	0.667354	149.339	0.619043	103.614	3.67857	0	23.6679
2	2	1	2	2	1	1	0								4.53571	0	15.5335
5	2	1	2	1	1	1		1							10.8214	1	8.608
5	1	1	2	2	1	1	0								6.71429	0	16.4648
1	2	1	2	1	1	1	0	1		12.8487	0.826062	228.872	0.958518	111.968	4.64286	0	14.5881
2	1	1	2	2	2	3	0	1							0.607143	0
2	2	1	2	1	1	1									3.67857	0
1	2	1	2	2	1	1		0							3.75	0
2	1	1	2	2	2	1	0								2.64286	0
1	2	1	2	1	1	1	0	0							6.46429	0	18.5808
4	2	2	2	2	1	1	0	0		7.47269	0.560639	164.885	1.23808	98.5246	3.57143	0	14.2143
4	1	2	2	2	1	1	0			3.95014	0.496283	87.3919	0.499228	92.1523	2.57143	0	25.2044
3	2	2	2	2	1	1	0			8.62347	0.645457	166.396	1.3579	98.6418	6.57143	0	18.1102
4	1	2	2	2	2	3	0								3.57143	0
3	2	2	2	2	1	1	0			2.84679	0.235283	46.6396	0.559135	73.0364	2.35714	0	13.9907
4	1	2	2	2	2	1	0			3.73148	0.490555	97.0308	0.848687	75.6544	2.39286	0	17.3805
3	1	2	2	2	2	1	1								1.57143	0
4	2	2	1	2	1	1	0								1.5	0
6	1	2	2	2	2	1	0	0		1.59287	0.0925164	14.9417	0.269583	85.6365	3.57143	0	21.1603
4	2	2	2	2	1	1	0			13.9733	0.861026	273.185	1.34791	91.3548	6.46429	0	15.2848
4	1	2	2	2	2	1	0			3.65095	0.491691	80.3601	0.589089	92.4507	2.53571	0	20.3199
3	2	2	2	3	1	1	0			27.2601	1.18799	467.568	3.01534	108.166	2.35714	0	16.0156
5	1	2	1	3	2	2	0	1		6.31265	0.651706	154.714	1.04838	86.7083	1.10714	0	23.2708
3	2	2	2	2	1	1	0								2.35714	0
3	1	2	2	2	2	3	1								2.57143	0
4	1	2	2	2	1	1	0								3.46429	0
4	2	2	2	1	1	1	0								4.42857	0
4	1	2	1	2	2	1	0	1		1.2806	0.0755818	11.4498	0.339475	58.2135	4.39286	0	16.9736
3	1	2	2	2	2	1	0			1.34276	0.00253635	0.314346	0.179722	88.5764	1.46429	0	21.8402
3	2	2	2	2	1	1	0	0		3.22314	0.255486	43.2911	0.499228	109.28	1.5	0	13.8109
2	2	2	1	2	1	1	0	1							5.35714	0
4	2	2	2	3	1	1	0			4.21146	0.349756	80.2679	0.888625	67.6331	11.3571	1	16.344
2	2	2	1	2	1	1	0	1							8.32143	1
4	1	2	2	2	2	1	0			5.68398	0.654132	166.669	0.828718	85.667	8.5	1	20.2846
4	2	2	2	2	1	1	0	1							7.57143	0
5	1	2	2	2	2	1	1	0							16.6071	1
5	2	2	2	1	1	1	0								9.42857	1
1	2	2	1	2	1	1									1	0
1	1	2	2	2	2	1	0								1.42857	0
1	2	2	2	3	1	1	0								2.25	0
2	1	2	2	2	2	2	0								0.428571	0
1	2	2	2	2	1	1	0								0.428571	0
2	2	2	1	2	1	1	0								6.5	0
3	2	1	2	2	1	1	0			4.99587	0.401094	89.1004	0.718888	86.425	3.28571	0	14.9965
3	1	1	2	2	2	2	0	0							3.46429	0
3	1	1	2	3	1	1	1								2.57143	0
2	2	1	2	2	1	1	0	0							0.357143	0
2	2	1	2	1	1	1				2.40021	0.0783746	11.8359	0.479259	86.6383	1.60714	0	15.4851
2	1	1	2	2	2	1	0	0							3.32143	0
3	1	1	2	2	2	1		0							4.64286	0
3	2	1	2	2	2	1	0			6.0337	0.482155	113.927	0.888626	98.1127	6.46429	0	12.5259
3	1	1	2	2	1	1	0			4.77612	0.585531	137.578	0.928564	88.0708	5.57143	0	23.2985
3	2	1	2	2	1	1	0	0							3.28571	0
3	2	1	2	2	1	1	1	0		1.99871	0.0354535	6.17419	0.469274	103.741	7.64286	0	15.5398
3	1	1	2	2	2	1									1	0
4	1	1	2	3	2	1	0	0		5.10705	0.567214	117.433	0.748842	56.4728	2.35714	0	22.0573
4	2	1	2	1	1	1	0			7.48362	0.549278	118.769	0.798765	82.7242	4.75	0	18.2681
4	1	1	2	2	2	3	0	1							3.53571	0
4	2	1	2	2	1	1	0								9.5	1
3	1	1	2	2	2	2	0			5.69443	0.602657	119.524	0.968502	72.4458	5.35714	0	21.9858
3	2	1	2	2	1	1	0								7.32143	0
4	2	1	1	2	1	1	1								2.64286	0
4	1	1	2	2	2	1	0			2.24769	0.23952	38.6408	0.469274	78.2225	8.64286	1	17.4799
5	2	1	2	1	1	3	0	0		7.49811	0.57865	164.82	0.768811	79.5645	1.75	0	13.0331
5	1	1	2	1	2	3				2.75123	0.348123	86.3669	0.798764	84.1478	2	0	16.5741
4	2	1	2	1	1	1	1								5.57143	0
5	1	1	2	1	2	1		1							7	0	18.0714
3	2	1	2	2	1	1	0	0		4.02548	0.292168	48.5359	0.479259	86.8691	11.5357	1	19.2351
3	1	1	2	2	2	3	0			4.07659	0.501713	124.273	0.878641	75.3785	2.53571	0	22.1536
6	1	1	2	2	1	1	0	0		4.40004	0.523191	101.005	0.768811	60.7225	4.39286	0	18.5811
6	2	1	2	1	1	1	0								11.6071	1
5	2	1	1	1	1	1	1	1		1.21322	-0.192041	-29.5281	0.509212	75.3594	3.82143	0	10.8909
4	1	1	2	2	2	1	0	0		3.152	0.380711	112.113	0.78878	95.7832	4.5	0	23.0044
3	2	1	2	2	1	1	0			4.56484	0.351788	75.1666	0.67895	72.2287	6.42857	0	13.596
3	1	1	2	2	2	3	1	0							6.67857	0
3	2	1	2	2	1	1	0			2.72549	0.171393	32.3197	0.489243	105.819	3.46429	0	14.7182
5	2	1	1	1	1	1	0			2.23516	-0.0077555	-1.14806	0.32949	91.0284	7.46429	0	5.521
3	2	1	2	2	1	1	0								7.53571	0
3	1	1	2	1	2	1		1		2.25804	0.216799	31.9951	0.309521	95.569	8.42857	1	23.7007
4	2	1	2	2	1	3	0								9.5	1	10.3804
5	1	1	2	2	2	3	0								8.42857	1
5	2	1	1	1	1	1		1							2	0	12.1151
3	2	1	2	1	1	1	0								4.35714	0
4	1	1	2	2	1	1	0	0							3.35714	0	19.5459
6	1	1	1	2	2	1		1							5	0
6	1	1	1	2	2	3									11	1
2	1	1	2	2	2	1	0								0.25	0
2	2	1	2	2	1	1									1.60714	0
5	2	1	1	1	1	1	0	1							3.71429	0	10.7194
2	2	1	2	2	1	1	0			6.43572	0.509984	117.402	0.848687	109.954	1.39286	0	15.5521
2	1	1	2	2	2	3	0			3.93643	0.473731	117.532	0.778796	84.9894	1.35714	0	19.3821
1	2	1	2	2	1	1	0	0		2.23536	0.0888138	14.8939	0.389397	106.46	2.42857	0	13.2752
1	1	1	2	1	2	3	0			1.2475	-0.00856045	-1.35648	0.259599	97.2129	0.571429	0	20.7383
5	1	1	2	1	2	1		0							1	0
5	2	1	2	1	1	1									2	0	11.8149
2	1	1	2	2	2	3	0								5.5	0
1	2	1	2	2	1	1	0								1.60714	0
5	1	2	2	2	2	3	1			1.21737	0.0127956	2.6207	0.748842	44.9906	2.67857	0	17.2489
5	2	2	2	2	1	1	0			6.26184	0.553106	92.4113	0.67895	60.3551	2.5	0	13.6419
5	2	2	2	1	1	1									8	1
6	1	2	2	1	2	1				1.54701	0.073202	8.64796	0.269583	81.6899	16	1	17.4125
3	1	2	2	2	2	2	0								1.64286	0
3	2	2	2	2	1	1	0			4.36096	0.352983	58.5916	0.579104	92.2896	1.25	0	13.5771
2	2	2	2	2	1	1	0	0		1.5609	-0.0831766	-10.8347	0.32949	81.4644	3.35714	0	14.5906
3	1	2	2	2	2	3	0								4.32143	0
3	2	2	2	2	1	1	0			6.45199	0.490555	129.374	0.639012	101.687	1.32143	0	14.8764
4	1	2	2	2	2	1	0			9.70931	0.86105	244.19	1.3579	91.3396	3.42857	0	27.6156
6	2	2	2	2	1	1	1			4.50436	0.373343	85.7382	0.89861	69.8925	7.78571	0	11.4853
5	1	2	2	2	2	1	0			2.29762	0.236403	36.0338	0.309521	46.4303	1.53571	0	20.4034
3	2	2	2	1	1	1	0								1.64286	0
4	1	2	2	1	2	1		0							2.78571	0
3	1	2	2	2	2	1	0								2.42857	0
3	2	2	2	2	1	1									0.714286	0
5	2	2	1	2	1	1	1								13.7857	1
3	2	2	2	2	1	1	0	0		3.15975	0.188825	29.019	0.339475	84.7798	0.428571	0	17.4331
4	1	2	2	2	2	1									0	0
4	2	2	1	2	1	2	0	1							6.39286	0
3	2	2	2	2	1	1	1			4.63183	0.366852	33.3106	0.429336	110.905	2.5	0	16.7422
3	1	2	2	2	2	1	0	0		9.57979	0.840015	246.797	1.6175	91.3582	3.53571	0	24.0776
2	1	2	2	2	2	1	0								3.32143	0
1	2	2	2	2	1	1	0								0.285714	0
3	2	2	2	2	1	1	0			4.99468	0.413623	65.7669	0.639012	68.9728	0.357143	0	11.3313
3	1	2	2	2	2	3	0			13.0012	0.954728	179.376	1.06835	78.7038	0.428571	0	23.6492
1	2	2	2	2	1	1	1			5.13619	0.432509	83.7086	0.808749	100.322	0.714286	0	13.9682
2	1	2	2	2	1	1	0			4.83806	0.544431	102.436	0.748842	103.949	0.285714	0	21.3592
3	1	2	2	2	2	2	0								1.42857	0
1	2	2	2	2	1	1	0	0							1.46429	0
3	1	2	2	2	2	2	0								0.464286	0
3	2	2	2	2	1	3	0	0							1.32143	0
2	2	2	2	2	1	1	0			5.1518	0.416019	76.9023	0.589089	90.4578	3.39286	0	16.3016
2	1	2	2	2	1	1	0								0.5	0
1	2	2	2	2	1	1	0								0.178571	0
2	1	2	2	2	2	3	0	0							1.14286	0
1	2	2	2	2	1	2	0			8.536	0.662944	178.013	1.02841	111.596	2.25	0	15.1683
2	1	2	2	2	2	1	0			6.91984	0.709112	163.771	0.89861	103.727	1.35714	0	25.9743
4	2	2	1	2	1	1	0								3.60714	0
6	1	2	1	2	2	1				1.51108	0.0949069	13.2026	0.359444	79.8205	7	0	17.279
4	2	2	2	1	1	1	0								14.5	1
4	1	2	2	2	2	3	0			0.910409	-0.158691	-25.7628	0.32949	71.0249	6.53571	0	18.0114
3	2	2	2	2	1	1	0			13.79	0.839616	289.903	1.37787	114.338	2.46429	0	15.9004
3	1	2	2	2	2	1	0				0.718763	184.689	1.19815	102.062	5.53571	0	24.3564
5	2	2	1	2	1	1	1	1							1.78571	0
3	2	2	2	1	1	1		1							6.60714	0	14.9932
4	2	2	2	2	1	1	0			4.38404	0.449622	98.1583	0.868656	94.5095	3.46429	0	20.257
4	1	2	2	2	2	1	1			2.66065	0.301741	49.1953	0.758826	84.5357	1.75	0	16.2596
4	1	2	2	1	2	3	0	0		2.90117	0.354231	71.063	0.45929	75.8306	1.46429	0	17.965
4	2	2	2	1	1	1	0			2.44258	0.15295	27.0578	0.43932	94.5092	1.53571	0	11.2469
4	1	2	2	2	2	1	0	1		9.74486	0.887714	267.311	1.06835	94.8106	0.428571	0	20.8912
4	2	2	2	1	1	1	0			6.18502	0.495476	128.264	0.589089	80.6933	13.4643	1	14.51
3	1	2	2	1	2	3	0								6.53571	0	17.3956
2	2	2	2	2	1	1	0	0		1.99457	0.0647238	9.67985	0.479259	92.5815	0.392857	0	13.9771
3	2	2	2	1	1	1		1		1.97456	0.046417	6.01018	0.289552	84.1641	4.71429	0	14.6855
4	1	2	2	1	2	1	0								1.64286	0	22.0165
3	2	2	2	2	1	1	0			8.77727	0.652184	163.016	1.44776	102.337	6.39286	0	21.9948
2	1	2	2	1	2	1		0		6.87555	0.725709	166.7	1.01842	111.921	3.53571	0	20.4342
6	2	2	1	1	1	1	0	1		5.94416	0.456154	127.734	0.968502	61.9944	2.75	0	10.928
3	2	2	2	2	1	1	0	0		4.38227	0.389928	63.4503	0.768811	101.106	4.32143	0	15.5309
3	1	2	2	2	2	1	0			6.37314	0.697392	186.025	1.15821	83.2534	1.35714	0	22.7471
3	2	2	2	2	1	1	0			3.44401	0.258422	42.0679	0.539166	109.531	2.53571	0	15.5741
3	1	2	2	1	2	1	1			14.6326	1.04781	455.212	2.0668	122.289	4.64286	0	19.9562
5	2	2	1	1	1	1		1		9.28543	0.636857	153.169	1.13824	89.4588	6	0	16.1637
3	2	2	2	2	1	1	0			1.5538	-0.0634796	-10.0284	0.56912	108.081	3.46429	0	11.2544
2	1	2	2	2	2	1	0			4.89403	0.589056	123.515	0.798764	94.0985	1.28571	0	18.6262
4	2	2	2	1	1	1				4.18898	0.349085	75.2793	0.559135	68.0322	2.85714	0	13.2973
4	1	2	2	2	2	1	0	0		5.26564	0.642963	127.15	0.878641	106.953	8.60714	1	20.4592
6	2	2	1	1	1	1		1		7.02053	0.566851	156.743	0.848687	53.4578	14	1	11.732
3	2	2	2	2	1	1	1			12.5141	0.787655	219.975	1.34792	105.498	7.60714	0	14.6294
3	1	2	2	2	1	1	0			6.54268	0.696772	135.05	0.968502	103.898	0.5	0	25.4309
4	1	2	2	2	2	2	0								1.25	0	24.1794
4	2	2	2	1	1	1	0								2.60714	0	18.1787
3	2	2	2	1	1	1		0		9.74671	0.698235	138.702	0.978487	96.0073	9.71429	1	11.3817
4	2	2	1	1											5	0	16.5595
4	1	2	1	1	2	3	0			2.27788	0.204853	30.9495	0.419351	94.8431	4.5	0	21.5813
5	1	2	2	1	2	1	0			1.58765	0.12431	17.4019	0.499228	93.2244	1.75	0	18.5556
5	2	2	2	2	1	1	0	0		6.38205	0.486466	132.368	0.878641	85.9005	9.46429	1	12.6303
2	1	2	2	2	1	3	0	0		2.07922	0.278748	52.8172	0.639012	87.2909	1.71429	0	21.4732
2	2	2	2	2	1	1	1			6.66447	0.562386	170.919	1.06835	94.2318	2.75	0	13.291
1	1	2	2	2	2	1	0			14.4942	1.05157	455.598	3.235	107.872	2.57143	0	22.3536
1	2	2	2	2	1	1	0	0		2.25376	0.139384	20.8938	0.469274	88.8333	0.285714	0	13.4368
1	2	2	2	2	1	1	0	0		2.09483	0.0591913	8.79489	0.45929	112.581	0.428571	0	12.0029
1	1	2	2	2	2	2	0								0.214286	0	23.7766
2	1	2	2	2	2	1	0			2.1758	0.265246	54.6042	0.599073	101.541	0.714286	0	20.9755
2	2	2	2	2	1	1	1	0		6.67567	0.569349	101.486	0.589089	97.039	2.57143	0	16.7756
2	2	2	1	1	1	1	0	0			0.867396	263.112	1.3579	131.32	13.4643	1
5	2	2	2	1	1	1	0								4.35714	0	13.8953
5	1	2	2	2	2	1	0			4.32389	0.540139	107.698	0.668965	80.2211	3.71429	0	17.5051
3	2	2	2	2	1	3	0			5.02656	0.4144	88.1505	0.609058	99.1195	5.39286	0	16.0615
4	1	2	2	2	2	3	1			1.13564	-0.00194542	-0.341682	0.479259	98.3763	4.71429	0	18.358
4	2	2	2	1	1	1	0	0							6.46429	0
3	2	2	2	2	1	1	0			20.967	1.00847	450.965	2.18662	97.3192	1.60714	0	18.4122
4	1	2	2	1	2	2	0								3.42857	0	20.5187
2	1	2	2	2	1	1	0			7.58667	0.81069	236.403	1.14822	77.9338	3.42857	0	23.1884
2	2	2	2	1	1	1	0								1.46429	0	18.8276
3	2	2	2	1	1	1	0			11.5742	0.7754	312.287	1.49768	84.7669	4.53571	0	17.5107
4	1	2	2	1	2	3	0	1		5.4651	0.607438	156.613	0.738857	87.8156	3.53571	0	22.7283
7	2	2	1	1	1	1									12	1
3	1	2	2	2	2	3				5.94636	0.697268	204.401	1.66742	100.695	1.46429	0	17.6392
3	2	2	2	1	1	1	0			4.52316	0.344331	77.9991	0.748842	97.684	4.64286	0	16.5629
4	1	2	1	1	2	1	0	1							4.60714	0	19.2124
2	2	2	2	2	1	1	0			1.56649	-0.0596733	-7.03865	0.229645	114.913	2.53571	0	13.0124
3	1	2	2	2	2	2	0			2.51997	0.31086	48.8571	0.648996	97.8395	1.42857	0	18.7682
5	1	2	1	2	2	3	0	1		4.71176	0.588576	176.663	0.908595	78.1768	5.78571	0	16.8173
4	1	2	2	2	1	1	1			3.31063	0.435642	77.3363	0.509212	55.5539	1.60714	0	21.224
3	2	2	2	2	1	1	0	0		8.46983	0.683528	196.436	1.73731	77.1811	0.285714	0	13.2937
4	1	2	1	2	2	3	0			1.30544	0.0435111	5.73684	0.309521	76.8259	7.35714	0	18.2536
3	2	2	2	2	1	1									9.46429	1
3	1	2	2	2	2	1	0	1		3.62755	0.511737	89.4352	0.619043	79.855	1.39286	0	19.3408
3	2	2	2	1	1	1	1			3.19524	0.217058	36.5497	0.489243	111.773	2.85714	0	15.9608
3	1	2	2	2	2	1	1								0.678571	0
3	2	2	2	2	1	1				3.83074	0.306063	57.2898	0.419351	99.8147	2.57143	0	14.311
3	1	2	2	2	2	1	0			6.09729	0.706388	165.654	0.908595	97.7428	1.46429	0	21.9009
3	2	2	2	2	1	1	1			2.89036	0.192403	33.5737	0.259598	85.5245	4.75	0	14.7856
3	1	2	2	2	2	2	0	0		1.79833	0.125287	18.8506	0.339475	92.4563	2.28571	0	22.3529
4	2	2	2	1	1	1	0	0		5.47836	0.464117	81.9216	0.728873	94.7704	4.60714	0	14.777
4	1	2	2	2	2	1	0			1.14484	0.016639	2.26193	0.259599	80.5422	1.39286	0	19.9653
5	1	2	2	2	2	1	0			1.05235	-0.0403429	-5.68559	0.479259	93.7604	4.60714	0	17.3308
3	2	2	2	1	1	1				7.32286	0.585035	160.444	1.4877	94.9225	3.67857	0	17.1027
4	2	2	1	1	1	1		1							12.9286	1
6	1	2	2	2	2	1		0		6.18256	0.728762	184.963	1.15821	70.4548	5	0	22.3407
5	2	2	2	1	1	1				14.5505	1.04781	455.212	1.88708	78.2036	10	1	12.1957
4	2	2	2	1	1	1				6.85082	0.548781	201.879	1.27802	95.9114	7	0	12.576
4	1	2	2	2	1	1	0			3.84174	0.543152	101.052	0.748841	89.6636	2.5	0	20.2733
4	1	2	2	2	2	1	1			2.35132	0.237649	34.3117	0.45929	47.8828	9.71429	1	15.4704
4	2	2	2	2	1	1	0			6.3163	0.505247	143.599	0.888625	103.618	6.35714	0	17.1641
3	2	2	2	2	1	1	0	0		4.21633	0.353435	62.5824	0.609058	92.9673	4.53571	0	13.197
3	1	2	2	2	2	1	0								0.392857	0	20.093
5	1	2	1	1	2	3	0	1		1.41619	0.0167183	2.43961	0.369429	81.6963	8.53571	1	20.6506
3	2	2	2	2	1	1	1								6.82143	0
3	2	2	2	2	1	1	0			4.6826	0.367521	60.6348	0.648996	99.6831	5.46429	0	15.1259
4	1	2	2	2	2	1	1			3.47905	0.472195	77.4319	0.808749	90.6101	1.46429	0	21.2963
3	1	2	2	2	2	1	1			4.93878	0.579508	110.175	0.708904	67.4224	12.8929	1	20.7719
2	2	2	2	1	1	1	0								5.39286	0	15.6913
1	1	2	2	2	2	1	0								2.32143	0	20.6738
1	2	2	2	2	2	1	0				0.181506	33.2525	0.379413	107.794	3.46429	0
4	1	2	2	2	2	3	1			1.98455	0.191591	43.2467	0.619043	96.4436	1.92857	0	21.0324
3	2	2	2	2	1	1	0			1.6352	-0.0365892	-5.98968	0.499228	106.495	7.46429	0	12.3281
2	1	2	2	2	2	1	0			5.8604	0.667242	152.106	0.89861	92.3826	0.535714	0	20.8716
2	2	2	2	2	1	1	0			9.19061	0.703087	139.088	0.988471	109.971	2.28571	0	15.482
3	1	2	2	2	1	3				2.6075	0.312387	66.2692	0.639012	110.418	10.5714	1	22.7085
2	2	2	2	2	1	1	0			3.90738	0.304556	52.1885	0.459289	110.756	0.357143	0	14.7026
3	2	1	2	1	1	1				5.09475	0.443559	107.025	0.589089	95.263	12.7857	1	14.2582
3	1	1	2	2	2	3				1.21047	-0.0457243	-8.44979	0.419351	100.878	1.46429	0	19.5035
4	1	1	1	1	2	3	0	1			0.465457	137.92	0.878641	107.047	9.53571	1
3	1	1	2	2	2	1	1	0							1.57143	0	17.0195
3	2	1	2	1	1	1	0			3.87407	0.293274	62.5688	0.629027	94.6637	4.53571	0	14.1572
6	2	1	1	1	1	1	0	1		1.25537	0.0285225	4.6127	0.449305	78.4151	8.46429	1	9.3651
3	2	1	2	2	1	1	0								9.53571	1	14.1701
4	1	1	2	1	2	1	0			3.50319	0.39211	59.4595	0.519197	99.752	11.6429	1	24.871
4	2	1	1	1	1	1		1		8.46121	0.644365	155.325	1.51765	94.1403	10.5	1	13.9366
3	1	1	2	1	2	1	0	0		1.71441	0.119487	17.2413	0.179722	99.189	2.67857	0	18.8811
3	2	1	2	2	1	1	0			3.84286	0.313042	55.4549	0.529182	79.2932	1.46429	0	14.7603
5	2	1	1	1	1	1		1		3.69351	0.320574	62.825	0.549151	51.6868	4.78571	0	11.3412
4	2	1	1	1	1	1	0	0							4.60714	0
4	2	1	2	1	1	1				3.86124	0.294655	58.8513	0.728873	93.5343	2.85714	0	12.6308
4	1	1	2	2	2	1	0	0		1.16926	0.00196466	0.283596	0.319506	91.7573	6.57143	0	18.8391
5	2	1	2	1	1	1		0		3.75259	0.270412	30.3516	0.349459	85.1358	8.57143	1	13.2323
5	1	1	2	1	2	1	0			5.08354	0.543866	91.639	0.609058	82.7109	5.60714	0	18.0354
3	2	1	2	1	1	1	0								11.5	1	14.2702
3	1	1	2	2	2	3	0								2.53571	0	21.8583
4	2	1	2	1	1	1	0								5.60714	0	9.5935
4	1	1	2	1	2	3		1							3.71429	0	16.5533
4	1	1	2	1	2	1	0								2.64286	0	18.2473
3	2	1	2	1	1	1	0								6.42857	0	13.8883
3	2	1	2	2	1	1	0	0							7.5	0	13.3816
4	1	1	2	1	2	1									0	0
4	2	1	2	1	1	1	1			4.3121	0.387297	95.0388	0.668965	91.1066	1.67857	0	11.7821
5	1	1	2	1	2	1	0	0		1.6194	0.188825	29.019	0.429336	87.9646	2.60714	0	17.603
3	1	1	2	2	1	2	0								3.5	0	23.9543
3	2	1	2	2	1	1	0								3.53571	0	16.0829
6	2	1	1	1	1	1				10.9388	0.634099	126.378	0.988471	47.209	16	1	8.0104
2	2	1	2	2	1	1	0	0		7.47278	0.59217	171.9	1.17818	96.539	7.32143	0	16.3729
2	1	1	2	2	2	3	0			1.41609	0.0564854	8.6343	0.609058	102.902	2.32143	0	19.7594
5	2	1	2	2	1	1	1	0		7.43114	0.581358	132.542	0.758827	51.883	7.92857	0	14.0466
5	1	1	2	2	2	1	0			1.37304	0.0299019	5.06372	0.399382	85.4394	3.46429	0	18.957
2	2	1	2	2	1	1	0								5.32143	0	14.5421
3	1	1	2	1	2	2	0								5.39286	0	21.5414
1	1	1	2	2	2	3	0								1.28571	0
1	2	1	2	2	1	1	0								1.35714	0	19.6203
2	1	1	2	2	2	1	0								0.392857	0	21.2418
1	1	1	2	2	2	1	0								0.5	0	26.1661
2	2	1	2	2	2	1	0								0.5	0	14.8284
2	2	1	2	2	1	1	1	0							2.53571	0	17.4366
3	1	1	2	2	2	1	0								0.571429	0	18.0376
3	2	2	2	2	1	1	0	0		10.9876	0.735127	258.513	1.19815	93.2071	6.42857	0	17.6422
3	1	2	2	1	2	3	1			5.96284	0.768885	270.95	1.2281	78.5356	4.57143	0	20.4695
5	2	2	1	1	1	3				4.29512	0.346165	73.8955	0.599074	88.8279	2	0	11.3084
4	1	2	2	1	2	1	1			22.6727	1.25494	472.201	1.60751	96.6153	3.78571	0	18.6915
3	2	2	2	1	1	1	0								11.6429	1
3	2	2	1	1	1	1				11.8935	0.791723	234.472	1.00844	104.797	3	0	16.6597
5	1	2	2	1	2	1		0							1.75	0
6	2	2	2	1	2	1									5.92857	0
4	2	2	1	1	1	1		0		16.0609	0.901176	322.695	1.58754	93.9113	3	0	16.0109
3	2	2	2	2	1	1									5	0
3	1	2	2	2	2	1				8.31103	0.816334	257.208	0.978486	74.9673	7	0	18.9373
4	1	2	2	1	1	2				6.1138	0.688404	185.752	0.848687	95.4711	4	0	20.6232
4	2	2	2	1	1	1				5.15364	0.462364	96.8224	0.838703	70.5707	6.60714	0	13.1738
3	2	2	2	1	1	1				9.71531	0.735686	197.191	0.948533	82.7064	4.64286	0	12.4307
3	1	2	2	2	1	1	1								1.78571	0
3	2	2	1	2	1	1	1			9.47535	0.671681	205.463	1.17818	81.7021	9.5	1	13.3969
3	1	2	2	2	2	2	1	1		4.93196	0.639276	197.065	0.778796	114.312	3.71429	0	17.009
2	2	2	2	1	1	1	1			3.68311	0.233348	41.2	0.529181	106.689	2.60714	0	15.3788
5	2	2	1	1	1	1		1		6.10042	0.529364	154.604	0.968502	59.9499	2	0	9.3291
4	2	2	2	1	1	3				6.59739	0.519474	132.737	0.978486	73.722	4.82143	0	12.8128
4	1	2	2	1	2	1				16.5629	1.07885	458.301	2.92547	65.3671	3.46429	0	23.25
2	2	2	2	1	1	1	0			2.8846	0.252773	44.5143	0.688934	102.053	3.67857	0	10.9715
3	1	2	2	1	2	1		0		2.87696	0.383702	78.9148	0.668965	83.2945	3	0	18.4543
6	2	2	1	1	1	1		0			0.529579	119.718	0.868657	84.2656	14.6071	1	8.9313
4	1	2	2	1	2	1				3.46439	0.496578	100.683	0.698919	87.092	4	0	16.3347
4	2	2	2	1	1	1	0			23.906	1.09943	460.232	2.33639	67.4468	1.67857	0	14.5825
5	1	2	2	1	2	1				6.87441	0.765738	233.153	1.00844	83.791	3.67857	0	18.1614
4	2	2	2	2	1	1		1		28.8876	1.19846	468.34	1.67741	95.1283	4.5	0	10.2339
4	2	2	2	1	1	1					0.84641	367.315	1.86711	70.3084	17	1
5	1	2	2	2	2	1				11.4531	0.922572	292.975	0.958517	50.3054	9	1	17.9238
3	2	2	1	1	1	1		1		4.28689	0.382885	91.7723	0.938548	98.3315	3.46429	0	11.7616
3	1	2	1	1	1	2		1		2.12683	0.275211	61.4754	0.768811	83.9934	2.71429	0	19.1231
4	2	2	1	1	1	1		0		14.9721	0.880538	259.733	1.17818	73.6364	3	0	12.4491
1	2	2	2	1	1	1				9.6175	0.719765	170.465	0.838703	110.913	4.67857	0	13.4472
3	1	2	2	1	2	1				7.37122	0.75163	240.298	1.15821	106.812	2.85714	0	18.0594
2	1	2	2	1	2	1	0	1		2.02503	0.248807	40.9096	0.319506	90.5842	0.428571	0	20.8821
2	2	2	2	1	1	1				3.11856	0.214696	35.552	0.579104	98.8723	4.39286	0	14.4073
2	2	2	2	1	1	1	0			12.535	0.80824	226.443	0.978486	52.9517	3.42857	0	14.7994
2	1	2	2	2	2	1	0			3.16321	0.410113	69.7577	0.778795	110.131	0.5	0	20.6731
2	2	2	2	1	1	1									2.53571	0
2	1	2	2	2	2	1	0								1.5	0
1	2	2	2	1	1	1				21.8401	1.05536	455.985	2.29645	114.78	0.75	0	12.1705
1	1	2	2	2	2	1	0			14.9567	1.07088	457.529	1.88708	74.0983	2.46429	0	21.4649
2	2	2	2	1	1	1				12.7364	0.8498	295.599	1.25805	105.531	2	0	11.4948
1	1	2	2	2	2	1	0			6.10994	0.674719	182.824	1.10829	105.037	1.25	0	24.5813
2	2	2	1	1	1	1		1							1.92857	0
1	2	2	2	2	1	1		0			0.422136	78.6722	0.56912	88.6333	1	0
2	1	2	2	1	2	3				7.03324	0.71527	244.354	0.998456	80.7621	1.53571	0	22.7133
2	2	2	2	2	1	1	0			4.4535	0.360221	69.3409	0.479259	96.9694	0.607143	0	16.9668
1	1	2	2	2	1	1	0			3.40983	0.440985	93.1219	0.858672	160.542	16.5	1	13.7875
2	2	2	2	2	1	1	0			3.69865	0.282138	55.8103	0.688934	111.161	2.39286	0	14.2578
1	1	2	2	1	2	1				16.9751	1.1255	462.548	1.8771	105.148	0.357143	0	20.7137
3	2	2	2	1	1	1	0								5.64286	0
3	1	2	2	2	2	3	0			8.38807	0.823174	294.779	1.62748	100.038	1.5	0	19.7021
4	2	2	1	1	1	1	0	0		7.46962	0.591955	156.067	1.08832	92.3459	5.28571	0	13.5323
4	2	2	2	1	1	1	0			10.7678	0.792596	287.266	2.05682	76.9591	1.32143	0	17.355
4	1	2	2	1	2	1	0			6.01095	0.665254	151.222	0.808749	78.5002	2.46429	0	19.3654
3	2	2	2	1	1	1	0			14.0139	0.876517	284.689	1.83716	66.8667	4.35714	0	16.1778
3	1	2	2	2	2	3				3.1208	0.373423	85.2393	0.758827	73.9773	1	0	20.771
3	2	2	1	2	1	1	0			6.65323	0.581258	116.209	0.778795	89.8384	3.5	0	10.002
3	1	2	2	2	1	1	0			6.33968	0.687795	177.948	1.53762	58.2519	1.5	0	22.763
2	2	2	2	3	1	1	0			5.73936	0.50122	122.39	0.768811	88.7251	2.25	0	14.8561
6	2	2	1	1	1	1									12	1
4	1	2	2	1	1	1		1		2.34695	0.283833	55.1987	0.639012	63.1241	2.67857	0	18.8073
4	2	2	2	1	1	1				5.23183	0.453446	100.926	0.748842	67.5705	2.78571	0	12.5158
3	2	2	1	1	1	1	0	1		9.06198	0.665721	203.307	1.33793	85.8117	4.57143	0	16.2158
2	2	2	2	2	1	1	0			4.21887	0.371287	80.8624	0.629027	94.2552	1.5	0	11.5842
2	1	2	2	2	2	3	0	0							0.464286	0
4	1	2	2	2	1	1	0	0		3.71469	0.446136	110.79	0.778796	61.8589	2.35714	0	20.2027
4	2	2	2	1	1	1				9.95903	0.713146	209.099	1.27802	92.8796	5.85714	0	13.5176
3	2	2	2	2	1	1	1	0		9.53279	0.715789	230.129	1.49768	75.825	4.42857	0	16.7551
4	1	2	2	2	2	3	0			12.9267	0.970416	383.258	2.29645	80.8593	6.5	0	19.9457
3	1	2	2	2	2	1	0			3.52898	0.451491	87.5218	0.67895	101.019	0.392857	0	17.0996
2	2	2	2	1	1	1	0	0		5.74305	0.490875	122.23	0.958517	97.6275	0.357143	0	13.5089
3	2	2	1	1	1	1	0				0.758929	206.813	1.46773	81.7132	1.57143	0
4	1	2	2	1	2	1				1.78357	0.126591	17.9007	0.509212	57.9948	1	0	14.4395
5	2	2	2	1	1	1	1			3.78435	0.273071	52.045	0.748841	93.2575	19.7143	1	8.134
3	1	2	1	2	2	1				1.54651	0.110121	24.1808	0.728873	97.5534	1	0	16.457
4	1	2	2	2	1	3	0	0		5.04148	0.551504	101.825	0.928564	70.6211	2.46429	0	21.0968
3	2	2	2	2	1	1	0								6.53571	0	16.4921
4	1	2	2	1	2	1	0			1.70159	0.206738	30.8368	0.479259	90.7932	0.464286	0	19.8963
4	2	2	2	2	1	1	0			5.89545	0.502328	130.42	0.818734	84.0239	4.46429	0	14.0072
3	2	2	2	1	1	1	1			4.14709	0.302229	62.1177	0.808749	95.5422	2.64286	0	15.488
4	1	2	2	1	1	2	0			6.43959	0.718313	238.32	2.18662	75.1962	2.53571	0	22.0118
4	1	2	2	1	2	1	0	1		1.75651	0.135438	27.9769	0.688934	58.6757	1.57143	0	21.0581
4	2	2	2	1	1	1				4.60925	0.366852	66.6211	0.908595	74.8382	4	0	15.9303
2	1	2	1	2	2	1	0	0		5.63564	0.659117	140.264	1.01842	56.6886	2.35714	0	21.1752
2	1	2	1	3	2	2	0			14.3386	1.0481	435.904	1.72733	108.086	0.285714	0	23.0217
2	2	2	1	1	1	1	0			2.10096	0.0376516	4.33594	0.479259	105.783	2.32143	0	14.3866
2	1	2	1	2	1	2	0			16.3738	1.08289	458.687	2.64591	106.268	1.35714	0	22.2885
5	2	1	2	1	1	1	0			8.34615	0.610099	117.528	0.818734	92.7505	5.71429	0	11.3776
5	1	1	2	1	1	1	0			8.25865	0.792316	176.643	1.0983	86.4477	7.39286	0	16.7232
4	2	1	1	1	1	1		1		2.37599	0.101744	13.862	0.309521	94.071	2	0	9.9046
5	2	1	1	1	1	1		1		3.36163	0.235283	39.9768	0.648996	68.7316	13.8571	1	8.4645
3	2	1	2	1	1	1		0		4.01571	0.24659	41.0223	0.489243	94.1754	15.8929	1	11.0244
3	1	1	2	2	2	1	0			1.22416	0.0124479	1.65032	0.43932	82.6323	1.42857	0	20.0784
5	1	1	1	1	2	1				5.41521	0.62797	152.896	1.21812	64.7648	4	0	16.3763
2	2	1	2	1	1	1		0		18.8473	0.973446	311.607	1.23808	84.7405	7.78571	0	16.6934
3	1	1	2	1	2	1				2.62751	0.335159	48.0678	0.609058	82.8535	1	0	17.0833
5	2	1	1	1	1	1		0							7.85714	0	9.0263
4	1	1	2	2	2	1	0	0		4.795	0.565202	130.112	0.778795	73.8204	8.60714	1	19.0003
4	1	1	1	2	2	1	0			18.4207	1.11461	334.148	1.45774	77.551	3.64286	0	19.9968
2	2	1	2	2	1	1	0	0		9.95823	0.707995	209.212	0.848687	105.2	7.46429	0	17.5844
4	1	1	2	2	1	1	0	0			0.628202	145.478	0.78878	73.7851	20.5714	1
4	2	1	2	1	1	1				10.5463	0.767535	206.202	1.2281	91.1062	2.60714	0	11.3969
5	1	1	2	1	1	1				6.83065	0.733446	240.25	1.29799	66.005	3.5	0	19.1817
4	2	1	2	1	1	1				12.5208	0.75655	196.354	1.01842	70.8637	5.75	0	11.8332
5	2	1	1	1	1	1		1		24.1481	1.0867	450.111	2.51611	71.7666	11	1	11.4448
4	1	1	2	1	1	1				2.44288	0.321123	63.8227	0.688935	95.5272	7.64286	0	15.4868
4	2	1	2	1	1	1	0			8.67808	0.688964	193.556	1.14822	96.4742	4.64286	0	11.0038
2	2	1	2	2	1	1									5	0
2	1	1	2	2	2	3	0	1		3.34355	0.442408	131.178	0.648996	101.541	17.6071	1	19.4785
2	1	1	2	1	2	2	0	0		5.62104	0.657491	238.128	1.52764	96.2124	2.64286	0	14.8552
3	2	1	2	1	1	1				3.5699	0.269255	42.1157	0.639012	64.1433	0	0	11.0121
4	2	1	2	1	1	3		0							1	0
4	1	1	2	1	2	3	0								3.64286	0
4	2	1	2	1	1	1		0							8.5	1
4	1	1	2	1	1	1				8.01905	0.784435	182.677	1.15821	75.9875	4.57143	0	21.5981
4	2	1	2	1	1	1				10.2409	0.753483	201.889	1.02841	93.4483	4.64286	0	11.6533
4	1	1	2	1	2	3		1		1.53539	0.0965156	14.9896	0.569119	76.6978	6.85714	0	16.0646
1	1	1	2	1	2	1									0	0
1	2	1	2	1	2	1		0		11.7402	0.777652	235.197	0.798764	114.204	0	0	11.9273
2	2	1	1	2	1	1				11.2401	0.793369	271.77	1.41781	111.945	1.64286	0	13.371
3	1	1	1	1	2	1	0	1		14.5558	1.08696	459.073	2.80566	93.0853	1.57143	0	17.8749
2	1	1	2	2	2	1									1	0
2	2	1	2	1	1	1		1		40.1069	1.31293	475.676	2.28646	102.938	2	0	16.3162
1	2	1	2	1	1	1				7.45965	0.575967	137.804	0.878641	109.626	5	0	17.336
2	1	1	2	1	2	1		0		3.89298	0.444166	93.508	0.798765	78.2443	3.32143	0	19.72
2	2	1	2	1	1	1	1			6.15088	0.557202	115.775	0.738857	108.437	3.78571	0	11.3159
2	1	1	2	1	2	1		1		1.98675	0.223141	34.4894	0.379413	111.479	1.75	0	18.5548
2	2	1	2	1	1	1	0	0		10.3644	0.725432	224.868	1.33793	100.841	0.464286	0	13.9503
2	1	1	2	2	2	1	0			2.82308	0.390185	62.9514	0.539166	89.721	1.57143	0	19.469
3	2	1	1	1	1	1		1							7.89286	0	12.948
4	2	1	2	1	1	1									4	0	12.028
4	1	1	2	1	2	3	0	0		2.63528	0.295867	62.9549	0.589089	83.8449	4.35714	0	19.6222
5	1	1	1	2	2	3	1	1							13.7857	1	16.612
6	1	1	2	1	2	1									6	0	12.912
7	2	1	2	1	1	1									16	1	11.578
4	2	1	2	1	1	1	1			10.5453	0.683632	153.651	1.24807	67.6581	2.64286	0	12.9608
5	1	1	2	2	2	1	0	0		2.54483	0.30337	63.6143	0.549151	76.6428	1.53571	0	18.6508
3	2	1	2	1	1	1				1.87848	6.98444e-05	0.0102463	0.688934	100.82	9	1	10.522
3	1	1	2	1	2	3	1			4.47408	0.53146	111.19	0.728873	65.3844	6.75	0	21.774
4	1	1	2	1	2	3	0	0		1.20335	-0.0251296	-3.69017	0.509212	92.4571	10.6786	1	17.8756
4	2	1	2	1	1	1				4.97879	0.418927	95.295	0.748842	66.5356	17.8929	1	12.1963
4	2	1	2	1	1	1	1	0		4.10114	0.308349	60.2829	0.708903	94.947	3.67857	0	13.4935
5	1	1	2	2	2	3	1			1.79564	0.167828	34.6055	0.668965	83.9831	1.64286	0	14.0526
5	1	1	1	2	2	1	0			1.49811	0.0537963	8.2482	0.379413	80.5978	1.5	0	16.183
5	2	1	1	1	1	1									16	1
5	2	1	2	1	1	1				2.85334	0.181061	28.3596	0.509212	55.9898	12	1	11.5329
5	1	1	2	2	1	1	1	1		9.90407	0.85239	245.686	1.42779	43.5387	6.67857	0	20.6201
6	2	1	1	1	1	1				4.45984	0.374187	80.7497	0.848687	42.7242	9	1	9.7209
3	1	1	2	1	2	1	0			3.0035	0.375373	89.6163	0.549151	69.6383	1.75	0	20.965
3	2	1	2	1	1	1	0	0		4.8418	0.37965	82.5196	0.579104	75.0878	11.5	1	15.4162
3	2	1	2	1	1	1	0			6.84651	0.555394	141.135	0.938548	87.0217	7.67857	0	13.1067
3	1	1	2	2	2	3	0	1		2.85647	0.341738	88.7006	0.89861	107.507	2.64286	0	19.4592
4	2	1	2	1	1	1	0	0		1.52835	-0.0744961	-14.2413	0.629027	85.4805	2.82143	0	12.394
3	2	1	2	1	1	3		0							16.75	1	12.8528
1	2	1	2	1	1	1		0		2.10944	0.0409026	7.39742	0.648996	84.7875	3.57143	0	14.5195
2	1	1	2	2	2	2	0			8.84352	0.835975	239.604	1.89707	98.4428	2.25	0	24.0016
2	1	1	2	2	2	1	0	1		1.14207	-0.0242627	-2.99997	0.359444	106.407	1.5	0	16.8935
2	2	1	2	2	1	1	0	0		7.30943	0.57273	149.1	1.21812	99.7574	5.5	0	14.4739
2	1	1	2	2	2	3	0			3.06376	0.38871	65.9446	0.828718	101.453	0.321429	0	19.7523
2	2	1	2	1	1	1									1	0	15.4403
1	1	1	2	2	1	1	0	0							0.285714	0	21.7165
4	1	2	1	1	2	1		1		1.20911	0.0270067	3.46807	0.32949	77.9432	7.75	0	15.7074
2	2	2	2	1	1	1				3.99445	0.298073	39.9904	0.409367	104.248	1	0	14.5219
2	1	2	2	1	2	3	1	1		2.25431	0.272719	46.2193	0.239629	84.2831	2.5	0	18.9972
3	2	2	2	2	1	1	1	0		3.11199	0.231822	45.7546	0.629027	92.5183	2.71429	0	13.3129
3	1	2	2	1	2	2	0			2.54284	0.285157	45.1567	0.189707	72.9062	5.71429	0	21.4531
6	2	2	1	1	1	1	0	1		11.0478	0.721597	265.271	1.32795	67.7727	2.67857	0	11.8693
4	2	2	2	1	1	1	0	0		29.5653	1.15323	464.865	2.36634	96.6454	6.35714	0	12.6997
4	1	2	2	2	2	3	0			13.054	0.982116	355.147	1.69737	65.6708	1.32143	0	20.0582
3	2	2	2	1	1	1	0	0		3.15558	0.234104	33.9256	0.589089	105.272	9.39286	1	11.9694
2	1	2	2	2	2	3	0			1.19823	-0.021215	-2.61386	0.159753	92.1271	4.42857	0	18.1371
4	1	2	2	2	2	3	0			5.29541	0.576141	126.122	0.718888	80.6521	2.42857	0	21.3774
4	2	2	2	2	1	1	0	1		8.56408	0.627207	157.546	1.07833	94.9115	6.25	0	14.4382
3	1	2	1	1	2	2				1.30662	0.0111836	1.73233	0.449305	102.238	4	0	19.4233
4	2	2	2	1	1	1				10.1594	0.711007	276.567	1.49768	58.861	7	0	12.7079
4	1	2	2	2	2	1	1			4.1101	0.481955	80.0868	0.718888	96.0538	15.8929	1	18.3538
4	2	2	2	1	1	1									2.71429	0	10.863
4	1	2	2	1	2	1	0			1.55252	0.0884807	15.0067	0.629027	91.6083	2.35714	0	18.0832
4	1	2	2	1	2	3				1.48202	0.0525268	9.77893	0.549151	96.3836	7.53571	0	15.6647
3	2	2	2	2	1	1	0			3.06924	0.188929	28.4074	0.43932	94.5673	1.60714	0	14.3563
4	1	2	2	1	2	1	0	0		4.02791	0.520856	127.973	0.858672	88.3046	2.75	0	18.8662
3	2	2	2	1	1	1	1			16.2657	0.924749	440.541	6.95924	34.6902	2.75	0	12.6195
5	2	2	2	1	1	1				5.29455	0.416837	98.2882	0.908595	71.8974	13	1	11.2693
5	1	2	2	1	2	3	0	1		1.51929	0.0969799	17.0021	0.489243	51.2462	3.5	0	17.5553
3	2	2	2	1	1	1		0		10.8762	0.726847	153.859	1.17818	68.634	3.78571	0	13.1604
4	1	2	2	2	2	1	0			4.67759	0.559121	137.756	0.838703	65.9171	0.571429	0	20.126
2	2	2	2	2	1	1	0	0		5.49686	0.443938	87.2484	0.768811	101.105	2.46429	0	18.0176
2	1	2	2	2	2	3	0			2.31884	0.276579	47.1042	0.379413	107.648	2.42857	0	18.5733
4	1	2	1	1	2	3		1		1.59769	0.120328	21.2014	0.379413	90.3854	4	0	15.6681
4	1	2	2	2	1	3	0	0		2.27942	0.245184	46.5746	0.609058	87.8918	1.53571	0	19.6587
3	2	2	2	2	1	1	0								3.53571	0	18.0064
5	2	2	1	1	1	1				3.96778	0.31584	72.2554	0.798764	69.6677	8	1	7.809
3	2	2	2	1	1	1	0	0		17.8452	0.926334	307.36	1.27802	84.4678	5.60714	0	15.3116
3	1	2	2	2	2	3	0			2.48913	0.332589	64.8683	0.589089	88.8168	4.64286	0	17.5458
4	2	2	2	2	1	1	0	0		6.54196	0.4903	101.794	0.78878	76.4444	8.60714	1	14.8385
4	1	2	2	1	2	3				2.4025	0.211282	29.9997	0.339475	59.8427	5	0	21.9588
5	2	2	1	1	1	1		1							8	1	10.1422
4	2	2	2	1	1	1									1	0
4	1	2	2	2	2	3	0	0		1.45612	0.0435862	6.9293	0.369429	89.7952	2.42857	0	19.0596
2	2	2	2	1	1	1	0	0		2.73485	0.138373	21.0066	0.519197	97.9953	4.57143	0	13.5476
2	1	2	2	1	2	2	0								0.571429	0	16.9933
1	1	2	2	2	2	2	0	0							1.53571	0
2	2	2	2	1	1	1	0			11.8268	0.77896	205.091	1.46773	80.4604	2.71429	0	15.103
1	2	2	2	2	1	1	0			13.1238	0.811694	196.836	1.21812	109.024	3.5	0	19.0502
	1	2	2	2	2	1	0			4.10405	0.520965	85.9432	0.619042		2.46429	0
2	2	2	2	1	1	1	0	0		1.84674	0.021867	3.38948	0.259599	106.021	1.78571	0	11.5214
5	2	1	2	1	1	1	1	0							10.6786	1	7.6549
6	1	1	2	1	2	1									8	1	14.5112
4	2	1	2	1	1	1				5.49464	0.405979	69.8705	1.00844	80.2755	2	0	9.2515
4	1	1	2	1	2	3	0	0		1.84781	0.126835	23.3095	0.579104	52.2694	9.64286	1	18.8238
3	2	1	2	1	1	1									13	1	10.5117
3	1	1	2	1	2	1		0							7.78571	0	17.8171
4	1	1	1	2	2	1	0	1		1.8074	0.148414	26.8972	0.589089	89.0164	1.53571	0	17.3154
4	1	1	2	1	2	1	0	1							5.71429	0	16.7875
4	2	1	2	1	2	1									7	0	11.2025
3	2	1	2	1	1	1	0			1.61401	-0.00516269	-0.761955	0.389398	100.687	7.71429	0	12.86
3	1	1	2	2	2	1	0	0		2.99454	0.366752	67.6188	0.419351	62.3821	5.60714	0	17.1752
3	2	1	2	1	1	1									2	0	15.4571
3	1	1	2	1	2	3	0	1							0.142857	0	20.8449
4	1	1	2	2	2	3	0	1		0.856368	-0.158639	-29.6546	0.509212	81.0647	9.67857	1	18.0075
4	2	1	2	1	1	1				2.19191	0.0824211	14.6855	0.599073	62.7442	6.89286	0	9.5976
5	2	1	1	1	2	1		1							6	0	10.5723
3	1	1	2	1	2	3									1	0	19.1865
3	2	1	2	1	1	1		1		4.77128	0.399869	79.3488	0.808749	73.5512	18	1	12.7051
3	1	1	2	1
5	2	1	2	1	2	1	1								10	1
5	1	1	2	1	2	3				1.05825	-0.0709486	-13.0352	0.369428	80.0336	4	0	14.6992
5	2	1	1	2	2	2	1								9.60714	1	9.4417
6	1	1	2	1	2	3									16	1	15.1241
6	2	1	2	1	1	1									15	1	8.6132
3	1	1	2	2	2	3	1	0							2.92857	0
3	2	1	2	1	1	1	1			3.37771	0.225523	43.3731	0.449305	101.081	2.85714	0	11.4739
4	2	1	2	1	1	1									14.7143	1
4	1	1	2	1	2	3		0							7	0	24.1725
4	2	1	1	1	1	3				3.50349	0.257333	39.9597	0.34946	92.827	0	0	11.7759
4	2	1	2	1	1	1				4.18249	0.315098	62.5517	0.509212	73.5382	7	0	12.9501
5	1	1	2	2	2	1	1								11.75	1	14.0588
5	1	1	2	2	2	2	1								8.78571	1	17.9222
5	2	1	2	1	1	1	0								10.6429	1	10.4916
3	2	1	2	1	1	1									10.7857	1	10.4039
3	1	1	2	1	2	3									2.85714	0	20.4562
3	2	1	2	1	1	1	1								4.71429	0	13.6711
3	2	1	2	1	1	1				3.90317	0.300345	50.8047	0.559135	101.339	6	0	17.6351
2	1	1	2	1	2	1	1	0		10.4617	0.905305	331.657	2.17663	91.2191	4.78571	0	21.6477
8	1	1	2	1	2	1									7	0	16.8263
	2	1	2	1	1	1		1							5	0
2	1	1	2	1	2	1				1.60995	0.167097	21.1979	0.289552	107.27	2.78571	0	17.2098
1	2	1	2	1	2	1				7.73879	0.624268	121.454	0.928564	105.701	4.39286	0	10.8816
2	1	1	2	1	2	1				2.30753	0.322973	62.2134	0.698919	70.5785	12	1	18.6686
2	2	1	2	1	1	1		0		3.90408	0.326142	68.6985	0.559135	105.961	11.7857	1	12.2842
2	2	1	2	1	1	1				3.11771	0.238585	37.0315	0.499228	71.7327	6.71429	0	14.171
2	1	1	2	1	1	1	0	0							3.32143	0	18.2123
3	2	1	2	1	1	1	0	1							3.78571	0	17.4471
2	1	1	2	1	1	1	0								1.42857	0	20.6031
2	2	1	2	1	1	1				3.59292	0.262557	46.1715	0.579104	109.417	1	0	16.2736
2	1	1	2	1	2	3	1	1		4.04545	0.519195	122.824	0.718888	107.12	1.78571	0	17.2168
2	1	1	2	1	2	3	0								0.535714	0	18.9202
2	2	1	2	1	1	1									0	0	10.2546
2	2	1	2	2	1	1	0			3.47165	0.29134	55.3593	0.698919	76.36	1.39286	0	12.7267
2	2	1	2	1	1	1	1			3.75643	0.248248	39.3002	0.469274	70.2844	3.85714	0	14.9809
2	1	1	2	2	1	3	0			2.3091	0.237649	34.3117	0.359444	100.931	1.64286	0	23.5265
1	1	1	2	2	2	1	0	0		3.5699	0.419041	82.1642	0.449305	95.5561	2.42857	0	24.3159
1	1	1	2	2	1	3	0								0.714286	0
1	2	1	2	1	1	1		0							4	0
1	2	1	2	1	1	1	0			3.88782	0.309069	43.2569	0.389398	101.552	0.678571	0	15.8156
1	1	1	2	1	2	2	0			3.31177	0.406303	80.121	0.738857	95.6819	8.5	1	22.0166
3	2	1	2	1	1	1									1.53571	0	13.1326
1	1	1	2	1	2	1		0							4.64286	0	19.0435
1	1	1	2	2	2	2	0	0		5.83846	0.648286	203.758	1.04838	107.847	1.60714	0	21.1879
1	2	1	2	2	1	1	0			5.56074	0.437477	75.8397	0.559135	104.172	6.53571	0	15.1405
4	1	2	2	2	2	1				1.04492	-0.0458366	-5.2209	0.399382	84.32	2.60714	0	17.5758
3	2	2	2	1	1	1				4.02792	0.322759	51.5119	0.708903	99.8728	6.5	0	16.0243
5	2	2	1	1	1	1		1		6.13427	0.449622	73.6188	0.848688	86.1897	4	0	13.3145
3	2	2	2	1	1	1	0	0		5.70911	0.464193	90.0639	0.738857	97.8068	0.535714	0	15.4043
3	2	2	1	1	1	1	0	1		8.86498	0.668625	206.461	1.00844	98.9267	2.53571	0	11.7275
3	2	2	2	1	1	1				7.09701	0.554433	132.719	1.46773	87.1758	1.35714	0	15.4505
3	1	2	2	2	2	3	0			2.15337	0.196539	45.7409	0.718888	101.549	2.42857	0	23.346
2	1	2	2	2	2	1	0			1.65796	0.0984446	14.5386	0.599073	106.267	1.32143	0	23.1417
3	2	2	2	1	1	1	0								2.46429	0	13.5099
4	1	2	1	2	2	1	0			3.55262	0.390818	77.1927	0.589089	86.4366	1.32143	0	19.0354
5	2	2	2	1	1	1									4.71429	0	9.8016
6	1	2	2	1	2	1	0	0							4.5	0
5	2	2	1	1	1	1		1		3.18361	0.224194	31.0452	0.698919	78.3762	4	0	10.525
1	2	2	2	1	1	1				4.05816	0.332491	43.0792	0.559135	124.495	6.67857	0	12.9526
3	1	2	2	1	2	1		0		3.44431	0.458975	102.197	0.958518	82.1456	1.35714	0	18.7628
3	2	2	2	2	1	1	0								3.42857	0
3	1	2	2	2	2	1	0	0		16.3137	1.07837	394.181	1.82717	100.218	2.53571	0	21.6163
3	1	2	2	2	2	1	1	1		4.5741	0.545456	136.71	1.07833	78.2557	5.53571	0	21.854
4	2	2	2	2	1	1	0								1.32143	0
3	2	2	2	1	1	1	0	0							2.42857	0	15.8916
3	1	2	2	2	2	2									0	0
4	2	2	2	1	1	1	0	0							4.67857	0	16.5489
4	1	2	2	1	2	1	0								4.60714	0
3	1	2	2	2	1	1	0								2.42857	0	24.5382
2	2	2	2	1	1	1				2.68469	0.164427	22.0351	0.509212	84.7031	2.42857	0	14.0479
4	1	2	2	2	2	3	0	0							4.32143	0	20.7054
4	2	2	1	1	1	1		1		8.65941	0.672532	163.064	1.52764	94.4668	1.75	0	13.5604
3	1	2	2	2	2	1									0	0
3	2	2	2	1	1	1		0		10.2234	0.707903	153.699	1.02841	100.798	5	0	16.5455
3	1	2	2	2	2	1	0	1		1.96018	0.153868	25.609	0.589089	92.7552	1.25	0	21.6192
3	2	2	2	1	1	1	0								2.53571	0	13.661
5	1	2	2	2	2	1	1	0		5.02244	0.559378	111.511	0.758826	80.8846	5.60714	0	21.7404
4	2	2	2	1	1	1				8.89612	0.595573	129.436	0.878641	84.9508	8.78571	1	14.3374
6	2	2	1	1	1	1		1							13	1
4	1	2	2	1	2	1	0								3.64286	0
4	2	2	2	1	1	1				7.15841	0.558486	141.521	1.13824	83.5166	1	0	13.865
6	2	2	1	1	1	1		1							4.85714	0
3	1	2	2	1	2	1				2.07075	0.263311	37.0144	0.429336	96.6196	1	0	17.3158
5	2	2	1	1	1	1	0	1		4.82448	0.380906	66.6689	0.948533	68.0549	3.53571	0	13.2819
2	2	2	2	1	1	1		0							4	0	18.8959
2	1	2	2	1	2	3	0								1.32143	0
2	2	2	2	1	1	1	0	0			0.950457	370.096	2.01688	104.735	2.46429	0
3	2	2	2	1	1	1	0								2.32143	0	13.0959
3	1	2	2	2	2	3	0	0							1.5	0	19.545
3	1	2	2	2	2	2	0	0							1.28571	0
2	2	2	2	3	1	1	0			24.9398	1.07129	383.063	1.6175	112.874	2.32143	0	19.2319
1	2	2	2	2	1	1	0			4.98399	0.428756	76.0652	0.579104	113.245	0.464286	0	13.9534
2	1	2	2	2	2	2	0			2.32787	0.239323	30.3687	0.479259	102.793	1.32143	0	24.7222
2	2	2	2	2	1	1	0			4.8259	0.353972	68.0698	0.718888	107.883	0.285714	0	18.7011
2	1	2	2	2	2	1				6.7249	0.698867	162.114	1.25805	103.956	1	0	23.4725
2	2	2	2	1	1	1	1								3.71429	0
2	1	2	2	2	2	1	0								1.32143	0	21.8745
2	2	2	2	2	1	1	0	0		5.47104	0.48516	92.8794	0.978486	106.569	0.357143	0	14.3726
3	2	1	2	1
4	1	1	2	2	2	1	0	0		4.96696	0.568248	86.5377	0.688934	91.1262	5.35714	0	20.4666
4	2	1	2	1	1	1	0			2.60647	0.103208	15.5363	0.56912	81.4062	4.53571	0	14.1518
3	2	1	2	1	1	1	0			14.2235	0.818689	239.444	0.968502	80.2721	3.57143	0	19.8291
3	1	1	2	2	2	1		0							2.71429	0
3	2	1	1	1	1	1	0	0		15.707	0.886901	235.661	1.47771	85.0723	4.67857	0	13.8734
3	1	1	2	1						1.37113	0.0414625	5.80175	0.619043	100.533			18.8835
3	2	1	2	1	1	1				2.31457	0.096391	11.8017	0.449305	96.0584	2	0	16.3424
3	1	1	2	1	2	1				7.2441	0.763241	157.447	1.40782	77.0379	0.392857	0	20.0863
3	2	1	2	1	1	1				2.66994	0.129165	19.1239	0.798764	97.2122	3	0	14.43
4	1	1	2	2	2	1				3.68238	0.440594	123.535	0.78878	92.5993	4.60714	0	21.0588
4	2	1	2	1	1	1				6.75366	0.557778	126.074	0.479259	92.2966	4.89286	0	12.7651
3	2	1	1	1	1	1				3.60035	0.252485	40.1852	0.67895	81.7021	1	0	11.2894
4	2	1	2	1	1		0			4.00037	0.319927	66.4298	1.11827	89.55	0.428571	0	13.8692
5	1	1	2	2	1	1	0			3.26925	0.375826	43.561	0.589089	65.8819	4.46429	0	20.86
4	2	1	1	1	1	1				5.84811	0.475919	73.055	0.928564	63.1069	9.5	1	19.3441
4	1	1	2	1	2	3	0	0		9.26622	0.860357	236.498	1.72733	83.736	2.42857	0	19.232
4	2	1	2	1	1	1	0			2.36997	0.0858435	13.3324	0.519197	93.1659	4.57143	0	10.8518
3	1	1	2	1	2	3	0			4.70636	0.535074	109.694	0.988471	89.0836	3.5	0	21.269
3	2	1	2	1	1	1	0			5.7858	0.459755	95.9374	0.798764	84.6342	4.53571	0	15.5762
5	2	1	2	1	1	1	0	0							2.64286	0
2	2	1	2	1	1	1					0.327796	60.4913	0.838703	87.7994	0.642857	0
3	1	1	2	2	2	3	0	0							2.39286	0
3	1	1	2	2	2	1	0	0		3.2598	0.392945	65.333	0.708903	96.4372	1.64286	0	19.5246
3	2	1	2	1	1	1				11.4399	0.737378	184.351	1.12826	83.1548	10	1	16.2804
3	2	1	2	1	1	1	0			11.1348	0.730887	194.537	1.21812	97.5799	2.5	0	16.9206
3	1	1	2	2	2	1	0	0		0.472074	0.798466	222.517	1.44776	97.1623	1.25	0	29.2642
3	1	1	2	2	2	1	0	0		2.66687	0.299992	53.4117	0.639011	80.2837	2.5	0	21.2737
3	2	1	2	1	1	1				3.86892	0.344427	52.332	0.688934	103.75	1.85714	0	13.195
3	2	1	2	1	1	1									1.60714	0
3	1	1	2	2	2	2		0							2.57143	0
3	2	1	2	1	1	1				3.75497	0.268952	50.6612	1.00844	100.043	6.82143	0	16.1346
4	1	1	2	2	2	1	0	0		2.03272	0.216315	29.1625	0.658981	97.6058	1.42857	0	18.0962
4	2	1	2	1	1	1	0								6.75	0
4	1	1	2	2	2	1		0							2	0
2	2	1	2	1	1	1									0	0
1	1	1	2	2	2		1	0							0.857143	0
6	2	1	1	1	2	3									14	1
2	2	1	2	1											1	0
5	1	1	2	1	2	1	0	0							4.5	0
5	2	1	2	1	2	1									1	0
5	2	1	1	1	1	1		1		4.69409	0.369663	47.1658	0.67895	91.4741	11.4643	1	13.9385
3	1	1	2	1	2		0			0.958809	-0.0996735	-13.698	0.429336	94.119	2.57143	0	19.1668
3	2	1	2	1	1	1	0	0		4.0319	0.279015	44.8833	0.748842	97.9514	5.57143	0	14.8602
4	1	1	2	1	2	1	0	0							2.21429	0	19.3717
4	2	1	2	1	1	1									5.5	0	15.4331
3	2	1	2	1	1	1									1.5	0	12.66
3	1	1	2	2	2	1		0							1	0	23.8692
3	2	1	2	1	1	1				7.48593	0.612289	162.535	0.998456	104.155	7.42857	0	13.7278
3	1	1	2	2	2	2	0			2.16125	0.212053	31.1101	0.419351	81.9592	1.46429	0	21.4939
3	2	1	2	1	1	1									3.71429	0	14.5033
3	1	1	2	1	2	1	0	0		2.29833	0.264054	47.1692	0.599073	102.792	5.17857	0	16.6012
2	1	1	2	1	2	2	1	0							1.82143	0
1	2	1	2	1	1	1	0			12.815	0.822619	239.83	1.0983	99.2166	3.5	0	17.3556
2	2	1	2	1	1	1									3	0	13.4738
3	1	1	2	2	2	1	0	0							2.28571	0	21.3491
3	2	1	2	1	1	1									7	0	14.0724
3	1	1	2	1	2	1	0								0.714286	0	20.7319
4	2	1	2	1	1	1				3.5916	0.283833	44.159	0.728873	94.4543	1.60714	0	12.6006
4	1	1	2	2	2	1	0	0		1.74487	0.132978	14.9383	0.429336	84.0416	4.39286	0	18.9178
7	2	1	1	1	2	1									6	0
4	2	1	2	1	1	1				32.1602	1.17472	339.393	1.51765	95.643	15	1	18.4836
4	1	1	2	1	2	1		1		1.12357	-0.036645	-6.31086	0.619042	83.2928	4.57143	0	16.2628
5	2	1	2	1	1	1				3.17805	0.19234	28.1819	0.768811	86.0657	2	0	14.7305
5	1	1	2	1	2	1	0	1							0.321429	0	18.2886
7	2	1	1	1	2	1				2.62625	0.0897294	13.3803	0.409367	77.2269	5	0	9.1192
6	1	1	2	2	2	1		0		1.4918	0.0652655	8.89056	0.559135	43.4755	9	1	17.6479
6	2	1	2	1	1	1									13	1	8.089
5	2	1	2	1	1	1	0			3.15058	0.208042	37.7251	0.698919	78.5015	3.57143	0	11.6162
5	1	1	2	2	2	1	0	1		3.22543	0.373865	49.5473	0.54915	51.9469	5.5	0	22.3276
3	2	1	2	1	1	1		1							2	0
3	2	1	2	1	1	1	0	0		26.3926	1.13455	463.32	1.65744	108.081	2.5	0	14.2573
3	1	1	2	2	2	1	0	0							3.42857	0
3	2	1	2	1	1	1	0								0.535714	0
4	2	1	2	1	1	1				5.69293	0.437558	79.2189	0.648996	95.7967	1	0	13.868
4	1	1	2	2	2	1	0	0		4.08214	0.506349	81.0196	0.838703	92.9039	2.57143	0	20.9075
4	1	1	2	2	2	1	0	1		1.51864	0.130547	15.1638	0.509213	92.1159	3.39286	0	17.2651
4	2	1	2	1	1	1	0								2.67857	0	15.0994
4	1	1	2	1	2	1	1			1.82607	0.167424	19.2504	0.399382	89.7546	3.92857	0	17.7688
3	2	1	2	1	1	1	0	0		6.38122	0.505401	111.368	0.748842	103.308	3.5	0	17.8006
3	2	1	2	1	1	1		0		3.18801	0.19389	33.4609	0.758826	107.49	8.67857	1	13.5787
4	1	1	2	2	2	1				2.04205	0.202831	28.7286	0.509212	92.1563	0	0	18.91
5	1	1	2	2	1	1									25	1
4	2	1	2	2	1	1	0	0							2.53571	0	14.1785
4	1	1	2	2	2	1									0	0
3	2	1	2	1	1	1		1		2.31608	0.0677351	9.84044	0.599073	97.4901	3	0	14.6527
5	1	1	2	1	2	1									3	0
5	2	1	2	1	1	1									4	0	17.0479
2	2	1	2	1	1	1	0			7.61556	0.583605	123.627	0.908595	104.483	6.64286	0	13.4517
2	1	1	2	2	1	1	0	0		13.4375	1.01495	342.966	1.84714	90.7273	4.35714	0	22.7604
2	2	1	2	1	1	1	0	0		2.15765	0.0660308	7.98852	0.489243	86.1775	1.53571	0	14.8824
	1	1	2		1	1	0			2.44483	0.291245	52.7522	0.698919		2.5	0
2	2	1	2	1	1	1	0								1.32143	0	13.7126
2	1	1	2	1	2	1	0	0		1.8948	0.170969	37.4381	0.728873	91.0915	2.32143	0	24.2722
1	1	1	2	1	1	2	0								1.5	0
1	2	1	2	1	1	1	0			3.43132	0.2754	42.389	0.599073	108.657	3.71429	0	13.1273
2	1	1	2	2	2	3	1								0.714286	0
1	2	1	2	2	1	1	0								2.78571	0
1	1	1	2		2	3	1								0.892857	0
2	2	1	1	1	1	1				21.0169	1.03281	358.896	1.68739	109.066	1	0	15.2742
2	1	1	2	1	2	1									0	0
3	2	1	2	1	1	1	0			3.66596	0.271584	43.6123	0.718888	103.436	10.6786	1	14.3465
3	1	1	2	2	2	1	1			1.4483	0.0563435	8.18328	0.529181	100.592	2.78571	0	13.5097
4	2	1	2	1	1	1	0			3.87838	0.303245	47.586	0.609058	78.6564	0.607143	0	15.9656
4	1	1	2	2	2	1	0	0		1.84573	0.159736	20.4257	0.469274	92.1488	1.60714	0	19.3666
3	2	1	2	1	1	1				4.14647	0.349318	57.7066	0.818733	94.7265	2	0	11.6096
4	1	1	2	2	2	1				1.74767	0.163445	22.7594	0.648996	92.8439	1	0	16.2683
4	1	1	2	2	2	3	0	0		2.32244	0.291764	35.5007	0.479259	97.5617	2.39286	0	19.7619
2	2	1	2	1	1	1	0			3.0617	0.239285	40.8617	0.668965	106.063	1.35714	0	11.7824
3	1	1	2	1	2	1		0							9	1	18.4349
3	2	1	2	1	1	1	0			3.92252	0.299523	44.094	0.698919	96.14	7.75	0	14.8869
3	2	1	2	1	1	1	0			12.6045	0.793689	245.816	1.28801	91.6436	3.71429	0	17.4929
3	1	1	2	2	2	1	0	0							2.64286	0	21.63
6	2	1	1	1	1	1		1		5.39608	0.487514	110.435	1.36788	67.3778	3	0	7.3004
4	1	1	2	2	1	1	0			1.44406	0.0859256	10.6434	0.299537	56.9408	2.42857	0	16.9247
4	2	1	2	1	1	1	0	0		4.85955	0.367341	62.1314	0.798765	90.4137	4.5	0	12.9043
4	2	1	2	1	1	1				1.97509	0.00803877	0.973789	0.389398	72.7647	1	0	11.8035
5	1	1	2	2	1	1	1			1.07422	-0.0407035	-5.04322	0.589089	87.1601	6.67857	0	15.2435
4	1	1	2	1	2	1	0			1.7479	0.132769	17.9485	0.609058	94.211	4.46429	0	17.415
4	2	1	2	1	1	1	0			2.6343	0.14576	20.9417	0.559135	84.0619	1.39286	0	10.4539
4	2	1	2	2	1	1	0			2.42768	0.120606	19.5271	0.89861	96.6526	5.67857	0	9.2877
5	1	1	2	1	1	1	0			1.72325	0.131194	16.6126	0.778795	71.207	1.32143	0	21.226
4	1	1	2	1	1	1	0								3.5	0
4	2	1	2	1	1	1									5	0
4	1	1	2	2	1	1	0			2.84082	0.360221	45.3958	0.529181	90.4713	1.5	0	18.885
4	2	1	2	1	1	1	0	0		2.2455	0.146625	21.5533	0.738857	92.5656	1.64286	0	11.6315
4	2	1	2	1	1	1	0			3.06954	0.221919	33.9905	0.509212	89.9435	7.64286	0	12.4791
4	1	1	2	2	1	3	0	1		6.93868	0.705083	177.61	1.4877	72.9811	0.464286	0	22.2988
3	1	1	2	2	1	1	0								1.57143	0
3	2	1	2	1	1	1		0		1.56499	-0.1169	-16.6741	0.509213	101.628	1	0	14.3549
3	2	1	2	1	1	1				3.71863	0.252773	44.5143	0.798765	94.543	7.78571	0	12.6784
4	1	1	2	1	2	1	0			3.23332	0.402625	68.9855	0.808749	98.3399	2.32143	0	22.3609
4	2	1	1	1	1	1				3.03354	0.164351	25.9302	0.688934	93.1463	14.6786	1	13.8945
4	2	1	2	1	1	1	0			8.53796	0.624871	139.058	1.23808	75.8586	0.392857	0	16.714
4	1	1	2	2	1	1	0	0							1.53571	0	23.3445
3	1	1	2	1	2	1	0								5.60714	0	18.6794
3	2	1	2	1	1	1	0			9.44347	0.735522	215.953	1.34792	104.921	1.57143	0	14.2278
5	2	1	1	1	1	1		1		4.9211	0.368995	50.6577	0.639011	54.3375	4.78571	0	10.5812
4	1	1	1	2	2	1	0	1							2.32143	0
3	2	1	2	1	1	1	0								2.5	0	13.363
3	1	1	2	2	2	1		1							2	0
3	2	1	2	1	1	1									9	1	18.1434
3	1	1	2	1	2	1		1		1.44714	0.091376	14.1046	0.78878	91.4333	5.57143	0	19.1247
5	1	1	2	1	2	1	0	0		3.76856	0.519922	64.2362	0.579104	74.5114	6.53571	0	14.8192
4	2	1	2	1	1	1				9.05769	0.659217	147.183	1.02841	89.096	3	0	10.5857
4	2	1	2	2	1	1	0								4.39286	0
4	1	1	2	1	2	1	0	0		1.67438	0.144903	16.821	0.489243	42.046	0.75	0	19.2203
2	2	1	2	2	1	1	0								1.42857	0	16.9843
3	1	1	2	3	1	1	0	0							2.35714	0	24.3488
4	2	1	2	1	1	1									2.82143	0	12.5793
5	1	1	1	2	2	1	1	0							4.71429	0	20.4188
2	2	1	2	1	1	1	0								0.357143	0	15.2775
2	1	1	2	2	2	3		0							1.46429	0
2	2	1	2	2	1	1									2	0
2	1	1	2	2	2	3									0	0	22.7469
2	1	1	2	2	2	1	0			3.18344	0.388866	49.209	0.539166	102.739	1.57143	0	22.4879
2	2	1	2	1	1	1				3.6741	0.302635	59.5107	0.808749	104.058	1	0	14.168
2	1	1	2	2	1	1	0	0		6.61379	0.727154	199.187	0.938548	96.9748	2.71429	0	21.7201
2	2	1	2	1	1	1									3.10714	0	13.2637
1	1	1	2	2	2	2	0			9.61965	0.86131	227.423	1.47771	106.227	0.321429	0	23.6727
5	1	1	2	2	1	1	0	1		1.56662	0.0851271	10.8689	0.639012	80.5519	3.39286	0	17.1227
5	2	1	2	1	1	1				5.16249	0.428842	72.1871	0.748842	55.4384	4.42857	0	12.967
3	1	1	2	2	2	1	1			4.37429	0.499456	105.833	0.908595	105.134	5.75	0	23.4416
2	2	1	2	1	1	1	0	1		6.98452	0.529013	110.305	0.848687	73.3598	2.39286	0	14.6478
3	2	1	2	1	1	1	0			6.55677	0.536313	128.021	1.28801	102.282	1.5	0	14.0888
3	1	1	2	1	2	1	0			0.892051	-0.171669	-26.5999	0.559135	101.486	1.60714	0	19.3727
4	1	1	2	2	2	1	0	1		1.93399	0.219602	23.8836	0.389398	90.6059	1.32143	0	19.0658
5	2	1	1	1	1	1		1							3	0
3	2	1	2	2	1	1	0			4.94659	0.420806	105.433	1.06835	104.535	0.357143	0	15.0578
3	1	1	2	2	2	3	1			1.44206	0.0385769	5.41565	0.469274	97.1707	4.64286	0	20.5044
2	1	1	2	2	1	1	0			1.98523	0.200118	27.1193	0.519197	92.9185	0.357143	0	20.5656
2	2	1	2	1	1	1									2.46429	0	14.5166
3	2	1	2	2	1	1	0			8.1872	0.622265	121.953	1.03839	86.7147	3.53571	0	16.2484
3	1	1	2	2	2	1	0	0		2.31775	0.245954	39.413	0.529181	88.1995	1.35714	0	19.5093
5	2	1	1	1	1	1		1		2.35457	0.117183	18.4166	0.688934	90.6345	4	0	10.0406
6	1	1	1	1	2	3	0			3.32732	0.447371	68.8557	0.67895	56.1357	2.75	0	16.3246
6	2	1	1	1	1	1		1							17	1	7.691
5	2	1	1	1	1	1	0	0		9.81225	0.651174	146.411	0.938549	85.5705	6.60714	0	17.2211
5	1	1	2	2	1	1	0	0		1.20813	0.0249281	3.30748	0.56912	86.9262	1.46429	0	15.4689
5	2	1	2	1	1	1	0			2.88747	0.178261	29.1967	0.758826	91.7269	9.5	1	12.2817
3	1	1	2	1	2	3	0								2.71429	0
3	2	1	2	1	1	1		0							7.28571	0
6	2	1	1	1	1	1		1							10	1
3	2	1	2	1	1	1				12.428	0.797972	203.868	1.08832	80.838	6.60714	0	15.9105
3	1	1	2	2	2	1	0			14.116	1.01499	335.774	2.26649	58.0143	2.67857	0	23.1617
4	2	1	2	1	1	1	0			5.74965	0.447655	96.7745	0.828718	74.9227	6.67857	0	13.9657
5	1	1	2	1	2	1	0								0.75	0	15.7871
4	1	1	2	1	2	1									0	0
4	2	1	2	1	1	1	0	1							3.32143	0
3	1	1	2	2	2	1	1	0		3.49953	0.410267	79.5093	0.56912	73.5965	0.75	0	24.7169
3	2	1	2	2	1	1	0			9.2889	0.698451	189.678	1.16819	106.598	7.5	0	16.3361
4	1	1	2	1	2	1	0			2.98768	0.376161	56.9173	0.67895	75.236	5.5	0	19.0178
3	2	1	1	1	1	1				7.87548	0.585229	150.644	0.868657	99.6831	6.60714	0	15.0856
3	1	1	2	1	2	1	1			2.08157	0.213337	28.1648	0.778795	99.8157	11.8929	1	19.2288
2	2	1	2	1	1	1	1	0		3.1355	0.208433	33.0577	0.67895	108.037	4.85714	0	13.5889
4	1	1	2	2	2	1									4.64286	0
3	2	1	2	1	1	1	0								2.57143	0	12.1783
5	2	1	1	1	1	1		1		3.24046	0.220459	38.0463	0.579104	83.0421	7	0	12.7385
3	1	1	2	1	2	1				3.16767	0.40558	64.9947	0.648996	99.0149	5	0	19.7035
3	2	1	2	2	1	1	0								6.57143	0	15.4426
2	2	1	2	1	1	1	0			7.09506	0.567605	120.699	0.698919	104.575	1.71429	0	18.5899
2	1	1	2	2	2	1	0			9.34368	0.847385	265.719	1.24807	96.8907	1.64286	0	22.3518
4	2	1	2	3	1	1									3	0
4	1	1	2	2	2	1	0								5.57143	0
3	2	1	2	1	1	1	0			4.13386	0.301481	64.2259	0.698919	103.803	3.57143	0	13.7547
3	1	1	2	2	2	1	0	0		3.52652	0.439403	74.3431	0.758826	98.2748	1.64286	0	20.9585
5	1	1	2	2	2	1	1								6.5	0	16.5633
5	2	1	2	2	1	1	0	1		3.47338	0.309384	68.989	0.718888	73.5883	3.35714	0	13.8009
1	1	1	2	2	2	1	0			3.54988	0.461679	83.4182	0.888625	106.976	2.5	0	20.5715
1	2	1	2	2	1	1	0			1.82181	-0.0162298	-1.95442	0.369428	97.2014	0.392857	0	14.1681
1	2	1	2	1	1	1	0			1.96791	0.0117667	1.84509	0.519197	106.733	1.60714	0	14.3809
1	1	1	2	2	2	1	0	0		3.18512	0.432224	80.3294	0.539166	99.0679	0.321429	0	21.0091
2	1	1	2	2	2	1	0	0							0.357143	0	22.5013
2	2	1	2	2	1	1	0								1.39286	0
2	2	1	2	2	1	1	0	0							1.14286	0	16.6319
2	1	1	2	2	2	1	0								1.60714	0	18.8991
4	1	1	2	2	1	1									4	0
3	2	1	2	1	1	1	0								4.21429	0
4	1	1	2	1	2	1	0	0		1.83181	0.107199	16.6467	0.918579	82.2674	4.64286	0	19.8451
4	2	1	2	1	1	1				3.87684	0.275138	55.6497	0.599074	78.4552	4	0	18.0501
3	2	1	1	2	1	1		1		1.78903	0.000788291	0.105919	0.698919	71.6694	5.64286	0	13.774
4	2	1	2	1	1	1					0.857957	230.191	1.81719	97.8959	2.39286	0
4	1	1	2	2	2	1	0	0		3.41754	0.424086	64.5437	0.938548	69.5314	2.35714	0	19.9175
4	1	1	2	2	2	1	0	0		3.18762	0.396433	66.2179	0.838703	82.2294	3.42857	0	18.4563
3	2	1	2	1	1	1	1			2.11611	0.0618805	9.51926	0.589089	95.263	3.85714	0	15.5045
4	1	1	2	2	2	1	1			1.67668	0.202355	24.0612	0.589089	83.3775	9.71429	1	17.1125
3	2	1	2	1	1	1	0	0		2.84985	0.176443	33.0919	0.768811	38.3688	8.42857	1	12.5679
3	2	1		1											0	0
3	1	1	2	2	2	1	0	0		4.25484	0.490399	83.2405	0.688934	85.6818	0.321429	0	21.8262
3	2	1	2	1	1	1									4.82143	0	10.7338
3	1	1	2	2	1	1	0	0							2.53571	0	19.5136
4	2	1	2	1	1	1	0			3.72415	0.281554	59.5278	0.798764	82.2717	2.35714	0	15.8205
4	1	1	2	2	2	1	0	0		1.99914	0.180697	25.3015	0.529182	74.6381	3.28571	0	21.0957
3	2	1	2	2	1	1	0			3.06686	0.182804	33.1397	0.589089	85.0847	0.321429	0	16.9592
3	1	1	2	2	2	1		0							0.5	0	22.2884
5	1	1	2	1	2	1	1	0		3.34107	0.378705	37.0759	0.489243	90.5951	1.85714	0	15.6486
4	2	1	2	1	1	1	0			2.56409	0.111023	15.9702	0.529182	77.906	3.92857	0	14.0163
4	2	1	2	1	1	1	0	0							3.5	0
4	1	1	2	1	2	1	0								6.46429	0	20.8118
3	2	1	1	1	1	1	0	0		1.79292	0.000324695	0.0615082	0.589089	94.9268	0.357143	0	12.4501
4	1	1	2	1	2	1	0	0		1.69451	0.133997	18.5602	0.728872	77.6962	3.60714	0	20.4777
4	2	1	2	1	1	1				6.48274	0.525205	119.831	0.968502	97.9578	3	0	13.1842
2	1	1	2	2	2	2	0	0							0.428571	0
3	2	1	2	1	1	1									1.39286	0
3	2	1	2	1	1	1				3.58855	0.258232	40.4585	0.609058	82.8501	7	0	14.5097
3	1	1	2	2	2	2	0	0		2.05106	0.204815	28.6158	0.559135	87.6172	5.35714	0	21.6106
3	2	1	2	1	1	1	0	0		12.3895	0.820475	227.601	1.32795	104.98	1.35714	0	13.1086
3	1	1	2	2	2	1	0			1.78034	0.133639	17.1114	0.579104	80.1693	1.42857	0	22.4022
4	1	1	2	2	2	1	0	0		3.58825	0.452975	89.4045	0.948533	83.1455	2.64286	0	21.4411
4	2	1	2	1	1	1	1			3.95498	0.311003	45.2523	0.848687	67.4294	5.75	0	16.7605
4	2	1	1	1	1	1	1	0							10.7857	1
5	1	1	1	1	2	1	0	1		4.49709	0.548646	79.3453	0.928564	74.7568	3.32143	0	21.3841
3	1	1	2	1	2	1	0			3.48311	0.443767	90.6277	0.928564	97.4519	5.46429	0	18.495
3	2	1	2	1	1	1	0			4.18735	0.334854	63.259	0.89861	98.7177	3.46429	0	14.1964
3	2	1	2	1	1	1	1								7.67857	0
3	1	1	2	2	2	1	0	0							4.46429	0
4	1	1	1	2	2	1	0	1		3.63708	0.45216	87.0229	0.918579	88.2051	2.53571	0	22.2396
3	1	1	2	1	2	1	0				0.244583	44.9653	0.579104	74.5483	1.42857	0
3	2	1	2	2	1	1	1			1.26915	-0.145545	-15.5021	0.409367	98.6129	1.67857	0	12.7626
3	1	1	2	1	2	1	0								0.25	0	21.0652
3	2	1	2	1	1	1	0	0		4.92042	0.422369	82.5503	1.08832	91.2634	4.35714	0	12.1472
1	1	1	2	2	2	1	1								0.75	0
1	2	1	2	2	1	1	0			2.00179	0.0265222	3.35532	0.509212	86.9741	0.464286	0	17.4474
2	1	1	2	2	2	2	0	0		4.76935	0.549087	131.448	1.04838	105.622	0.25	0	23.0536
2	2	1	2	2	1	1	0								0.607143	0
6	2	1	1	1	1	1		1							8	1
4	2	1	2	1	1	1				8.4905	0.673043	156.145	1.26804	94.925	3	0	11.2947
4	1	1	2	1	2	1	0			3.6296	0.432103	65.8147	0.848687	74.8947	2.57143	0	18.071
3	1	1	2	1	2		0								1.67857	0
2	2	1	2	1	1	1		0		2.10534	0.0401283	6.09219	0.499228	109.201	3	0	16.8713
4	2	1	1	1	1	3		1		2.56636	0.101595	15.8745	0.619043	93.0913	5.46429	0	13.3113
3	1	1	2	2	2	1									0	0
3	2	1	2	1	1	1	0	0		4.4123	0.3674	61.6326	1.01842	84.6162	3.42857	0	15.1985
4	1	1	2	2	1	1				30.6738	1.42327	157.539	1.17818	80.4979	4	0	16.7419
4	1	1	1	1	2	3	0	1		1.18349	-0.015739	-2.51478	0.639012	86.4366	2.67857	0	19.6992
6	1	1	2	1	2	1		1							5	0
5	2	1	2	1	1	1									5	0
3	2	1	2	1	1	1									9.5	1
4	1	1	2	2	2	1	0								4.46429	0
3	1	1	2	1	2	1	0	0		3.04187	0.378971	73.1541	1.02841	95.755	2.28571	0	22.0755
2	2	1	2	1	1	1									1	0
4	1	1	2	1	2	1	0								6.57143	0
4	2	1	2	1	1	1	0	0		10.4911	0.712891	159.121	1.07833	82.8441	8.46429	1	12.9051
4	1	1	2	1	1	1	0	0		1.23337	-0.0115568	-1.55124	0.489243	93.2628	3.5	0	19.7063
3	2	1	2	1	1	1	0								2.67857	0	13.0667
3	2	1	2	1	1	1									10.6429	1	14.056
4	1	1	2	1	1	2	0	0							5.71429	0	18.9534
3	1	1	1	1	2	1	1	1							2.71429	0	19.2616
5	2	1	2	1	1	1	0								7.5	0
5	1	1	2	1	2	1	0	0							7.67857	0
3	1	1	2	1	2	3	0			3.12	0.402186	81.2314	0.89861	94.1336	2.71429	0	19.3073
3	2	1	2	1	1	1		0		2.34088	0.127011	18.6251	0.489243	100.575	3.96429	0	11.1786
3	2	1	2	1	1	1	0	0							4.67857	0	13.7963
3	1	1	2	1	2		1								0.928571	0	22.102
6	1	1	2	2	2	1	0	0		2.46719	0.321069	49.0177	0.67895	62.0128	11.6786	1	16.7636
6	2	1	2	1	1	1									23	1
3	2	1	2	1	1	1									2	0
4	1	1	2	2	2	1	0	0		3.33244	0.46476	116.872	0.798764	103.143	2.60714	0	16.5872
6	1	1	1	1	2	1		1							12.75	1
4	2	1	2	1	1	1	0								1.57143	0	13.5524
5	1	1	2	1	2	1	0	1		2.31098	0.293275	54.7477	0.718888	92.4279	3.60714	0	15.7334
2	1	1	1	2	2	3	0	0							1.35714	0
3	2	1	2	1	1	1	0								6.71429	0
3	1	1	2	2	2	3	0	1							1.46429	0
2	2	1	2	1	1	1		0		3.10419	0.160352	21.0373	0.579104	101.781	5.78571	0	20.028
3	1	1	2		1	1	0								1.53571	0
2	2	1	2		1	1									0	0
1	2	1	2	1	1	1	0								3.60714	0	13.7774
1	1	1	2	2	1	1	0								1.46429	0
3	1	1	2	1	2	1	0	1							6.57143	0
3	2	1	2	1	1	1									5.53571	0
4	1	2	2	2	2	1	0	0		1.84532	0.217554	25.1068	0.32949	91.4449	2.64286	0	17.2965
4	2	2	2	1	1	1									3	0
2	2	2	2	1	1	1		0							1	0
2	1	2	2	1	2	3									1.53571	0
6	2	2	1	1	1	1		1		6.70637	0.520736	110.032	0.908595	84.6963	3.78571	0	12.065
3	2	2	2	1	1	1	0	1							7.64286	0
4	2	2	2	1	1	1				7.29297	0.572225	122.469	0.658981	95.5008	5	0	15.4244
4	1	2	2	2	2	1	0	0							2.53571	0	18.4462
3	1	2	2	1	2	3									2	0
3	2	2	2	1	1	1		0		1.89604	0.088155	10.0796	0.609058	97.1691	7.60714	0	13.7556
3	2	2	2	1	1	1	0								1.5	0	15.4796
3	1	2	2	1	2	3									0	0	19.2187
3	2	2	2	1	1	1		1							2	0
4	1	2	2	1	2	1									15	1
3	1	2	2	2	2	1	0	0		3.48627	0.40223	75.3579	0.509212	92.1874	1.46429	0	24.8105
3	2	2	2	2	1	1	0								2.53571	0
2	2	2	2	1	1	1	0	1		2.94406	0.203684	35.1181	0.519197	104.889	2.39286	0	16.544
3	1	2	2	1	2	1	0								0.321429	0	23.8347
4	2	2	1	1	1	1	0	1							7.53571	0
6	1	2	1	1	2	1		1		6.53425	0.690289	141.583	0.918579	42.683	4	0	21.3415
3	1	2	2	2	2	1	0	0		3.58641	0.438048	71.9616	0.489243	81.1501	3.35714	0	21.1878
3	2	2	2	1	1	3				2.29901	0.0685988	9.05115	0.56912	102.042	3.92857	0	16.9046
4	1	2	2	1	2	1	0	0		1.22061	0.0202733	2.58311	0.379413	92.0135	3.5	0	19.4613
4	2	2	2	1	1	1	0			3.61738	0.243165	52.7386	0.828718	75.6338	6.53571	0	14.1226
5	2	2	1	1	1	1	0	1		5.99834	0.468743	116.261	0.808749	87.9323	7.85714	0	12.1794
4	1	2	1	2	2	3	0	1		1.82157	0.153564	33.7377	0.449305	67.0403	4.5	0	17.9821
4	2	2	1	1	1	1	0	0		3.06849	0.218344	30.7719	0.559135	94.8218	2.39286	0	11.5314
3	1	2	2	1	2	1				1.8773	0.189845	31.9643	0.519197	46.4012	2	0	17.7713
3	2	2	2	1	1	1	0	1		5.96327	0.460538	92.5582	1.0983	91.0511	2.71429	0	14.6292
2	1	2	1	2	2	1	0	1							1.46429	0
1	1	2	2	2	2	2	0			8.35261	0.815255	258.592	1.58754	55.2628	2.57143	0	21.8192
1	2	2	2	2	1	1	0	0		1.45034	-0.058908	-8.2277	0.409367	91.7306	1.71429	0	9.6613
1	2	2	2	2	1	1	0								1.32143	0
1	1	2	2	2	2	1									0	0
4	2	1	1	1	2	1		1		4.05688	0.292841	62.0699	1.06835	56.6688	14.7857	1	14.3239
3	2	1	2	2	1	1	0			4.48332	0.345792	71.9001	0.778795	96.6108	5.25	0	12.409
3	1	1	2	1	2	3	0	1							1.71429	0
3	2	1	2	2	1	1	0	0		9.53729	0.743973	196.58	1.18816	79.7224	1.42857	0	12.2486
3	1	1	2	3	1	1	0			2.4713	0.274978	34.4552	0.45929	100.246	2.39286	0	20.7159
2	2	1	2	1	1	1		1		3.10599	0.21084	32.3333	0.539166	113.901	4.64286	0	11.6692
3	1	1	2	2	2	1	0								2.5	0
4	1	1	2	2	2	2	0	0							0.357143	0
4	2	1	2	1	1	1	0			5.40166	0.469785	86.5719	0.808749	91.3313	2.57143	0	13.5155
4	1	1	2	1	2	1	0	0		5.47063	0.647749	130.304	1.19815	72.0763	5.78571	0	22.1252
3	2	1	2	1	1	1	0			2.94534	0.223476	45.2079	0.798764	99.3644	1.60714	0	10.3369
4	1	1	2	1	2	1	0	0		2.28541	0.267314	44.3366	0.579104	96.4407	5.60714	0	18.8046
3	2	1	2	1	1	1									9	1
3	1	1	1	1	2	1		1		1.54708	0.105767	11.2858	0.319506	89.7019	1.42857	0	19.381
4	2	1	2	1	1	1				10.8294	0.80113	257.047	1.53762	97.0172	2.78571	0	15.5168
4	1	1	2	1	2	1	0	0		2.27525	0.247074	32.2513	0.599073	60.8985	11.6071	1	17.6448
5	1	1	2	1	2	1	1	1		1.03322	-0.0581219	-10.0113	0.589089	88.4263	11.7857	1	15.789
4	2	1	2	1	1	1	1			2.89114	0.194854	39.3515	0.838703	87.9574	3.89286	0	11.2394
3	2	1	2	1	1	1	0	1							9.60714	1
3	1	1	2	2	2	1	1	1							2.60714	0
2	2	1	2	1	1	1									1	0
3	2	1	2	1	1	1									8.85714	1
3	1	1	2	1	2	3	0	1		11.4008	0.944952	443.243	1.64745	105.949	0.607143	0	18.1382
4	1	1	2	1	2	3	0	0		1.5306	0.0340806	5.61041	0.688934	65.8328	5.57143	0	22.7849
4	2	1	2	1	1	1									4	0
3	2	1	1	1	1	1	0	1		10.7766	0.737046	203.113	1.14822	100.965	3.42857	0	15.6559
4	1	1	1	1	1	1	0								2.75	0
5	1	1	2	1	2	1	0	0		4.9233	0.568497	122.083	1.05836	74.095	1.39286	0	20.7429
5	2	1	2	1	1	1				6.60893	0.430259	78.4467	0.668965	89.5844	4.85714	0	11.3345
4	2	1	2	2	1	1	1			7.82463	0.608399	113.377	0.778795	86.8955	5.64286	0	15.1446
4	1	1	2	2	2	1	0	0		5.38003	0.608863	130.095	1.07833	60.148	5.39286	0	20.5749
4	1	1	2	1	1	1									1	0
4	2	1	2	2	1	1	1	0							8	0
4	2	1	1	1	1	1	1	0							5.92857	0
6	2	1	1	1	1	1		1		4.18222	0.293275	46.9266	0.509213	78.993	6.92857	0	10.6277
4	2	1	1	1	1	1		1		3.27512	0.241717	38.528	0.648996	98.9581	3.85714	0	11.811
3	2	1	2	1	1	1	0								1.57143	0	13.1165
3	1	1	2	1	2	1	0								2.64286	0	18.507
7	1	1	1	1	1	1	0	0		1.6924	0.157678	18.5909	0.34946	76.9805	1.75	0	14.1032
2	2	1	2	1	1	1									0	0
2	1	1	2	1	2	3	0	0							6.46429	0
6	1	1	2	1	2	1	0	1		5.98973	0.638718	115.195	0.908594	69.6059	6.53571	0	19.4143
7	2	1	2	1	1	1	1			31.9605	1.16288	465.637	2.47617	82.7562	6.78571	0	14.2953
2	2	1	2	2	1	1	0			4.94654	0.430169	67.3113	0.908595	76.4918	2.32143	0	18.239
3	1	1	2	2	2	3	0			11.4536	0.934743	346.476	2.35636	99.1786	2.5	0	22.5812
1	2	1	2	2	1	1	0								3.5	0	15.0165
2	1	1	2	2	1	3	0	0							1.53571	0
2	1	1	2	2	2	3	0								0.607143	0
2	2	1	2	2	1	1	0	0							3.39286	0
3	2	1	2	1	1	1	1			11.5745	0.733446	240.25	1.41781	96.5565	7.78571	0	15.4875
4	1	1	2	2	2	3	0	0		12.4563	1.01303	427.505	2.04683	85.0525	1.46429	0	21.2719
4	1	1	1	1	1	1	0								10.5357	1	17.868
3	1	1	2	1	2	1	1	0		3.50605	0.440037	77.2235	0.848687	109.192	2.82143	0	19.68
2	2	1	2	1	1	1	0			22.2987	1.05919	456.371	1.97694	102.551	4.67857	0	14.6207
6	2	1	1	1	1	1		1		4.9293	0.383545	79.4137	0.858672	41.6818	10	1	8.6732
3	1	1	2	2	2	1	0	0		3.0529	0.38655	70.9331	0.708904	89.3392	1.57143	0	20.0436
3	2	1	2	1	1	1	0			7.15426	0.562872	151.707	1.33793	78.7921	9.60714	1	16.1938
4	1	1	2	1	2	1		0		4.42187	0.546355	110.852	0.888625	80.7623	5.82143	0	20.4237
3	2	1	2	1	1	1				5.02788	0.431397	95.8417	1.01842	79.523	3	0	14.097
4	1	1	2	1	2	1	1	1							5.82143	0
4	2	1	2	1	1	1	1	0							4.71429	0	10.1326
4	1	1	2	1	2	3									1.92857	0
3	1	1	2	2	1	1	0	0		1.03839	-0.0783365	-8.92131	0.499228	96.7969	4.39286	0	21.08
4	2	1	2	1	1	1				17.4273	0.910252	256.128	1.96696	61.6761	10	1	15.6713
4	1	1	2	1	2	1	0	0							4.39286	0	19.1558
3	2	1	2	1	1	1									10.6429	1	13.991
3	2	1	2	1	1	1	0	0		2.9351	0.18243	25.8004	0.658981	103.389	2.53571	0	13.4945
6	1	1	1	1	2	1		1		2.3072	0.241873	31.3664	0.529181	50.9959	5.92857	0	18.651
2	2	1	2	2	1	1	0								0.392857	0
3	1	1	2	2	1	2	0			6.12287	0.669077	155.759	1.46773	70.4638	2.57143	0	22.6477
4	2	1	2	1	1	1				2.82258	0.181355	31.4176	0.67895	87.9875	3	0	9.2487
4	1	1	2	1	2	1	0	0		6.53783	0.669148	154.375	1.36788	73.9185	8.64286	1	20.821
4	2	1	2	1	1	1	1	0		3.30261	0.204885	33.2832	0.988471	96.26	5.89286	0	13.5804
4	1	1	2	1	2	1				2.81491	0.419088	77.7873	0.918579	34.4243	3	0	21.6877
3	2	1	2	1	1	1	0								11.6429	1
4	1	1	2	1	2	1	0	0		7.41228	0.736828	208.149	1.08832	91.2577	4.39286	0	16.7401
4	2	1	2	1	1	1				7.03837	0.591615	151.416	0.688934	104.5	3	0	10.6981
4	1	1	2	1	2	1	1			2.05743	0.229888	36.372	0.499228	93.604	1.60714	0	17.6264
3	1	1	2	2	2	1	0								3.5	0	22.6677
3	2	1	2	1	1	1									2	0	14.2621
2	2	1	2	1	1	1	1	0							8.75	1
3	1	1	2	2	1	3	0								4.57143	0
4	2	1	2	1	1	1				10.769	0.731368	198.189	1.07833	88.8008	3	0	13.3719
5	1	1	2	1	2	3		0		5.23824	0.556251	149.551	0.998456	70.7399	13	1	18.3879
4	2	1	1	1	1	1	1	1							8.64286	1
2	1	1	2	1	2	2	0	0		5.39786	0.607455	121.294	1.25805	85.5543	3.35714	0	23.641
2	2	1	2	2	1	1	0			4.07898	0.366171	74.1039	0.778795	104.188	7.60714	0	14.3427
3	2	1	2	1	1	1	1								7.71429	0
3	1	1	2	2	2	1	0			2.97427	0.324176	48.4061	0.648996	92.122	5.46429	0	22.5396
3	2	1	2	1	1	1	0			3.80816	0.280432	50.0974	0.948533	104.565	3.64286	0	14.0118
3	1	1	2	2	2	1	1			1.55314	0.101744	13.862	0.778795	96.6987	1.64286	0	16.2171
6	1	1	2	1	1	1				1.80601	0.3056	43.3697	0.579104	82.0678	2.92857	0	15.1776
5	2	1	2	1	1	1				10.1795	0.680137	131.623	1.31796	89.6312	17.7857	1	10.2704
3	1	1	2	2	2	1	0			2.52652	0.297512	45.2045	0.668965	87.3362	2.64286	0	22.5547
3	2	1	2	2	1	1	0	0							13.3571	1	11.8861
3	2	1	2	2	1	1	1			10.2604	0.727595	172.621	1.55759	108.152	11.4643	1	13.238
3	1	1	2	2	2	1	0	0							3.42857	0
4	2	1	2	2	1	1	0								7.57143	0
5	1	1	2	2	1	1	1	0							3.60714	0
4	1	1	2	2	2	1	0	0		3.58553	0.453225	95.1652	0.848687	97.1748	6.57143	0	16.135
4	2	1	2	1	1	1	0			1.72072	-0.00996563	-1.72549	1.08832	94.5167	2.57143	0	12.0062
4	1	1	2	2	2	1	0	1		3.0597	0.3674	61.6326	0.808749	78.8186	5.5	0	16.2422
6	2	1	1	1	1	1		1		26.7464	1.10841	297.027	1.98693	61.3856	14	1	9.9303
5	1	1	1	2	2	3	0	1							2.67857	0
3	1	1	2	2	1	2	0	0		7.23373	0.774519	189.21	1.47771	84.2129	6.42857	0	20.21
2	2	1	2	1	1	1	0			7.24826	0.555116	113.008	1.03839	102.888	6.46429	0	20.3955
3	1	1	2	1	2	1	0	1		2.728	0.363682	63.2419	0.658981	91.4612	2.46429	0	18.8706
3	2	1	2	1	1	1				4.36413	0.287959	49.7591	0.768811	103.377	2.42857	0	14.4805
3	1	1	2	1	2	1	0								3.57143	0
3	2	1	2	1	1	1	0	0		4.49998	0.3559	49.4994	0.668965	105.28	1.53571	0	13.0975
3	2	1	2	1	1	1				5.85037	0.488125	117.081	1.00844	87.8613	5	0	12.1481
3	1	1	2	2	1	1	0			1.63241	0.15825	20.5385	0.589089	94.2357	4.57143	0	18.6014
4	2	1	2	1	1	1	0			9.46122	0.684114	164.223	1.44776	73.8433	11.6071	1	13.2076
4	1	1	2	1	1	1	1	0		2.89514	0.344569	52.8308	0.708904	92.2483	10	1	17.853
4	1	1	2	2	2	2	0			1.77399	0.123174	15.9531	0.309521	94.8106	0.428571	0	23.3266
4	2	1	2	2	1	1	0			1.88685	-0.035694	-6.51929	0.848688	97.489	5.53571	0	15.7251
3	2	1	1	1	1	1	0	1							1.42857	0	13.4872
5	1	1	2	1	2	3				1.5672	0.045403	5.44641	0.479259	86.55	6	0	16.2124
4	2	1	2	1	1	1	0								4.67857	0
4	1	1	2	2	1	1	0	0		3.71565	0.440741	73.3454	0.619042	60.7944	16.5714	1	16.6449
4	2	1	2	2	1	1	0			6.76638	0.531765	118.721	0.918579	85.1164	3.42857	0	14.8762
5	2	1	1	1	1	1		1		12.1432	0.768301	238.576	1.32795	88.3423	5.32143	0	11.6558
4	1	1	2	2	2	3	0	0		4.48756	0.505716	83.4011	0.698919	86.6961	15.6786	1	20.6497
3	2	1	2	1	1	1	0			3.45501	0.230873	35.7604	0.718888	74.2056	8.67857	1	17.5324
3	2	1	2	2	1	1	0	0							5.67857	0
4	1	1	2	1	2	3									21	1
4	1	1	2	2	2	1	0	1		7.61092	0.777155	163.642	1.24807	93.202	5.42857	0	21.6123
3	2	1	2	1	1	1	0			2.69657	0.181763	36.9221	0.818733	100.877	6.75	0	12.9564
4	2	1	1	1	1	1	0	1		4.85123	0.387588	68.4389	0.848687	88.195	6.42857	0	13.0297
5	2	1	1	1	1	1	0	1		7.04146	0.52272	107.151	0.828718	87.5624	15.6786	1	11.4397
1	2	1	2	2	1	1	0								0.428571	0	14.5457
2	1	1	2	2	2	2	0			2.65708	0.335862	49.5644	0.708904	94.5194	1.32143	0	19.2421
3	2	1	2	2	1	1	0								2.46429	0
3	1	1	2	2	1	1	0	0		1.97825	0.206244	31.4484	0.658981	77.7688	2.60714	0	19.5266
3	1	1	2	2	1	2	0			11.1082	0.919368	262.323	1.69737	99.8882	1.53571	0	23.6315
3	2	1	2	1	1	1	0	0		15.479	0.872352	336.372	3.97385	74.6528	6.60714	0	21.8897
3	2	1	2	1	1	1				5.57688	0.500527	98.6879	0.888625	107.089	10.6071	1	19.0345
4	1	1	2	2	1	1		0		3.67283	0.457913	80.1517	0.738857	90.8847	5	0	17.8365
2	2	1	2	1	1	1	1	0							1.57143	0
3	1	1	1	1	2	1	0								1.53571	0
1	2	1	2	1	1	1	0			2.53357	0.104314	14.3609	0.499228	87.4473	3.46429	0	14.7361
2	1	1	2	2	2		0	1		1.09618	-0.0332795	-4.15826	0.429336	90.1058	1.42857	0	18.8431
2	1	1	2	2	1	1	0	0		0.539039	0.00307538	0.362183	0.639012	88.9707	4.5	0	21.8051
1	2	1	2	2	1	1	0			3.79154	0.291601	48.037	0.748842	104.313	4.32143	0	14.9845
4	2	1	2	2	1	1	0			5.73368	0.481157	85.3487	0.818734	92.5455	11.5714	1	11.2611
4	1	1	2	2	2	2	0	1		3.27131	0.407513	67.8751	0.78878	54.7954	9.42857	1	18.3639
3	2	1	2	2	1	1	0	0		3.27308	0.220043	29.5486	0.609058	98.3034	2.5	0	15.4396
3	1	1	2	2	2	1	0			9.97839	0.876851	229.467	1.68739	102.105	3.57143	0	24.066
4	1	1	2	2	1	1	0	0		2.29993	0.299741	38.3811	0.479259	92.0895	4.5	0	15.3313
3	2	1	2	1	1	1	0			2.70303	0.207254	30.2252	0.599073	98.0052	5.32143	0	10.0917
3	2	1	2	1	1	1				2.05532	0.0480072	10.6502	0.938548	76.1502	2.85714	0	9.67
3	1	1	2	2	2	1	0	0		3.20873	0.379526	59.2989	0.579104	89.9206	6.67857	0	19.8329
5	2	1	1	1	1	1									22	1
3	2	1	1	1	1	1	0	0		2.04831	0.232192	38.4802	0.688934	99.4593	7.64286	0	12.0342
3	1	1	2	1	2	1									9	1
1	2	1	2	1	1	1	1	0							1.85714	0
3	2	1	2	1	1	1		1		3.40084	0.247412	45.3514	0.698919	105.336	12.75	1	12.7873
3	1	1	2	1	2	1				1.77189	0.158968	25.7696	0.529182	67.622	8.78571	1	20.5556
3	1	1	2	2	2	1	0			14.8106	1.04241	367.745	2.26649	71.8159	0.214286	0	25.9265
3	2	1	2	2	1	1	0			26.4604	1.13455	463.32	3.49459	104.694	4.46429	0	15.1273
3	1	1	2	1	2	2	1	0							0.785714	0
2	2	1	2	1	1	1									2	0
4	2	1	2	1	1	1	0			2.67082	0.155485	23.436	0.589089	63.8888	9.25	1	11.5059
4	1	1	2	2	1	1	0			2.53152	0.273071	40.8925	0.619042	87.3072	6.46429	0	23.681
4	1	1	2	1	2	1	0			2.57251	0.297575	50.9174	0.599073	83.776	7.64286	0	17.1945
3	2	1	2	1	1	1		0							10	1	10.8566
3	2	1	2	1	1	1									6.64286	0
3	1	1	2	1	1	1	1	0		4.27377	0.512681	93.2005	0.688934	51.7895	2.67857	0	23.1395
4	1	1	2	1	2	3									1.64286	0	18.3513
3	2	1	2	1	1	1		0							3.60714	0	11.7835
5	1	1	2	3	2	3	0	0		23.5794	1.24895	471.815	4.3932	109.391	7.53571	0	19.6303
4	2	1	2	2	1	1	0								4.42857	0	14.6339
3	1	1	2	2	2	1	0	1							5.5	0	19.269
6	2	1	1	1	1	1									13	1
7	2	1	1	1	1	1									19	1	10.6016
4	2	1	2	1	1	1	0								2.39286	0	10.9563
4	1	1	2	2	2	2	0	0		1.75105	0.126138	18.7378	0.509212	89.6482	1.67857	0	18.2005
3	2	1	2	1	1	1				4.65509	0.39961	92.0935	1.41781	98.4412	2.71429	0	10.6049
4	1	1	2	2	1	1	0	0		2.46862	0.278551	36.4506	0.758826	94.1945	3.53571	0	19.56
3	2	1	2	1	1	1	0	1							4.53571	0	13.8907
4	1	1	2	1	2	3	0								3.46429	0	19.5662
2	1	1	2	2	1	1	0	1		1.75849	0.166401	27.0407	0.56912	107.276	2.28571	0	20.0786
2	2	1	2	2	1	1	0			14.5414	0.875131	303.724	2.08677	88.5817	3.42857	0	13.5222
3	1	1	2	2	2	1	1								2.64286	0	21.7857
2	2	1	2	1	1	1	0			2.24363	0.062545	7.71518	0.519197	102.662	2.78571	0	12.1919
4	2	1	1	1	1	1		1							6	0
2	2	1	2	2	1	1	0								6.42857	0	13.7875
3	1	1	2	1	2	2	0	0		2.48164	0.274911	53.5415	0.858672	98.0878	1.71429	0	20.4345
3	1	1	2	2	2	1	0			8.21913	0.780438	258.383	1.01842	89.7019	0.178571	0	23.9942
2	2	1	2	1	1	1		1		3.01842	0.234435	47.2512	0.798764	97.5419	2.60714	0	12.7759
4	1	1	2	2	2	1	1	1		2.56889	0.287671	42.4369	0.379413	84.8153	4.71429	0	21.1012
1	2	1	2	1	1	1	0			7.00591	0.550682	107.473	0.858672	106.333	17.6786	1	13.235
3	1	1	2	1	2	1	0	0		4.65071	0.580516	121.359	0.658981	93.1019	2.60714	0	20.8145
3	2	1	2	1	1	1	0			6.59257	0.509984	73.3762	0.32949	103.066	7.60714	0	18.5234
3	2	1	1	1	1	1		1		3.28316	0.175858	30.6454	0.349459	75.5962	8.71429	1	18.6008
3	1	1	2	1	2	1									8	1	20.798
4	2	1	2	1	1	1				2.78056	0.152872	17.5932	0.369429	98.7037	7	0	12.7224
3	1	1	2	1	2	1	0			1.82982	0.218415	35.3265	0.339475	83.5352	3.39286	0	18.1345
3	2	1	2	1	1	1				3.35765	0.225523	39.4301	0.32949	98.8043	6	0	9.9825
2	1	1	2	2	2	1	0			2.60562	0.284368	55.6975	0.559135	103.8	3.21429	0	20.9969
1	2	1	2	2	1	1				1.9747	0.0300331	4.25735	0.309521	107.778	7	0	14.3167
4	2	1	1	1	1	1	0	1							9.71429	1
3	1	1	1	2	2	1	0	1							11.4286	1
5	2	1	1	1	1	1		1		2.60284	0.138373	18.1091	0.279568	83.0952	5	0	8.8483
4	2	1	2	1	1	1	0			2.60227	0.109682	16.1957	0.339475	59.8168	12.6071	1	11.5114
4	1	1	2	1	2	1	0			2.84822	0.352733	56.5962	0.449305	70.5318	16.4643	1	18.4194
4	2	1	2	1	1	1				3.60713	0.260605	51.1122	0.489243	94.4543	7.60714	0	14.0502
4	1	1	2	2	2	3	0			2.56256	0.295763	43.7079	0.269583	93.8115	1.46429	0	20.52
3	2	1	2	1	2	1		1							16	1	13.1023
4	1	1	2	1	2	1	0								2.64286	0	21.062
4	2	1	1	1	1	1		1		9.69219	0.684732	186.75	0.928564	66.5882	5	0	16.37
5	2	1	1	1	1	1		1							15	1	10.4489
2	2	1	2	1	1	1	0	0		3.83568	0.265305	52.9948	0.419352	89.6569	4.57143	0	17.4307
3	1	1	2	2	2	1	0								2.60714	0
3	2	1	1	1	1	1				3.68815	0.261676	42.454	0.389398	97.3729	7	0	14.5689
3	2	1	2	1	1	1									11	1	14.1529
3	1	1	2	2	2	1	0	0		1.07121	-0.0853009	-14.5966	0.67895	86.964	1.67857	0	18.5101
4	1	1	1	2	2	1	0	1		2.74276	0.317817	53.7329	0.369429	81.7508	4.28571	0	19.7421
4	2	1	1	1	1	1	0	0		3.98343	0.298334	48.8092	0.539166	68.8309	4.5	0	8.9772
4	2	1	1	1	1	1	0	1		3.49104	0.245648	40.5235	0.349459	77.4962	7.42857	0	14.2302
4	2	1	1	1	1	1	0			5.08058	0.385775	72.9286	0.479259	76.5563	16.6429	1	13.6915
4	1	1	2	1	2	2	0								5.85714	0	19.1829
4	2	1	2	1	1	1		1		9.02668	0.631288	170.885	1.03839	86.3439	16.7857	1	18.4922
2	2	1	2	1	1	1				10.5017	0.76031	222.308	1.07833	106.054	3	0	14.12
3	1	1	2	1	2	1	0								12.6786	1	16.7002
4	1	1	1	2	2	1	0	1		4.97625	0.575648	116.322	0.509212	87.5287	6.57143	0	19.7403
4	2	1	1	1	1	1	0			4.25135	0.321069	49.0177	0.359444	93.7054	11.6071	1	13.5996
4	2	1	2	1	1	1									11	1	13.5749
4	1	1	2	1	2	1				1.27548	0.00637802	0.748283	0.189707	99.2432	10	1	18.8846
3	2	1	2	1	1	1	0			5.02672	0.360221	80.3157	0.519197	109.854	6.60714	0	19.0378
3	1	1	2	1	2	1	0	0		1.43074	-0.0129567	-2.22435	0.32949	96.2962	4.57143	0	22.1104
3	1	1	1	2	2	1	0	1							7.5	0	15.3214
4	2	1	1	1	1	1	0	1		5.48861	0.455197	96.549	0.619042	91.6101	13.4643	1	10.7016
1	2	1	2	1	1	1	0			2.47837	0.116378	16.018	0.279568	90.4999	6.35714	0	15.6132
2	1	1	2	2	2	1	0			1.32386	-0.0140957	-1.98517	0.319506	107.029	3.5	0	20.6307
3	1	1	2	2	2	1		0		2.14982	0.180613	24.6899	0.379413	77.3391	6	0	23.7639
3	2	1	2	1	1	1	0			4.87848	0.374821	61.9059	0.609058	105.629	6.46429	0	14.7222
2	2	1	2	1	1	1				13.5134	0.843538	267.602	1.54761	103.948	8.82143	1	17.2022
2	1	1	2	2	2	1									3	0
2	1	1	2	1	2	1	0								3.60714	0	21.9431
3	2	1	2	1	1	1	0	0		2.44896	0.166706	32.1591	0.489243	104.033	7.67857	0	12.2542
2	1	1	1	1	2	1		1		1.97626	0.196029	35.6818	0.489243	105.386	4	0	20.6978
3	1	1	1	3	2	1	1	1		1.86389	0.186174	21.9052	0.279568	82.1032	11.4286	1	21.278
3	1	1	2	1	2	1				2.5431	0.322973	62.2134	0.589089	97.0573	6	0	20.6097
3	2	1	2	1	1	1		0		8.93014	0.66247	247.203	1.29799	93.7947	16	1	15.9717
2	2	1	2	2	1	1	1			2.49282	0.128731	22.2469	0.589089	98.6077	10.5714	1	15.1323
3	1	1	2	2	2	2	1	0							3.60714	0
3	2	1	2	2	1	1	0			3.6103	0.270045	37.2877	0.379413	95.6402	2.28571	0	14.8294
3	1	1	2	2	2	1	0								0.464286	0
4	1	1	2	1	2	1	0								10.4286	1	21.3704
4	2	1	2	1	1	1		0		3.68826	0.252675	47.2341	0.559135	81.9801	3	0	13.1845
3	2	1	1	2	1	1	0	1		2.31149	0.074117	10.2744	0.32949	96.085	6.25	0	18.0324
3	2	1	2	1	1	1	0			3.29329	0.245702	44.3537	0.389398	92.771	10.5357	1	16.4007
3	1	1	2	2	2	1	0			3.99994	0.504223	99.074	1.16819	72.6721	8.57143	1	20.7293
5	2	1	1	2	1	1	0	1		3.68335	0.246278	42.1328	0.249614	87.9142	5.21429	0	11.678
4	2	1	2	1	1	1				8.71361	0.644365	155.325	0.938548	70.9037	3.53571	0	13.795
4	1	1	2	1	2	1	0	0		18.4471	1.13	462.934	2.11673	94.9241	4.60714	0	21.759
2	2	1	2	2	1	1	0			3.42935	0.241357	40.749	0.309521	99.3639	1.28571	0	15.2384
3	1	1	2	2	2	1	1			4.50017	0.543261	119.38	0.78878	93.0853	6.64286	0	21.6553
3	1	1	2	2	2	1	0	0		16.6338	1.09524	459.846	1.8072	103.898	3.42857	0	22.5196
2	2	1	2	2	1	1	0			6.79807	0.530388	113.572	1.01842	105.135	1.35714	0	16.2474
4	2	1	1	1	1	1		0		2.72039	0.13935	21.6182	0.56912	63.8835	3.82143	0	11.9759
1	2	1	2	1	1	1	1	1							1.82143	0	15.0109
2	1	1	2	1	2	1									4	0	21.6534
3	1	1	2	2	2	2	0			2.22223	0.209241	30.1124	0.399382	99.1306	0.25	0	24.0084
3	2	1	2	1	1	1	0	0		5.4239	0.4259	94.5707	0.818734	99.8728	8.5	1	18.7183
3	1	1	2	2	2	1	0			3.66293	0.436468	66.2008	0.549151	89.1912	3.46429	0	20.3879
3	2	1	2	1	1	1		0		13.0768	0.821662	306.622	2.01688	87.6393	18	1	16.3963
3	2	1	2	2	1	1	0								6.46429	0
3	1	1	2	3	2	1	0	0							15.3929	1
4	2	1	1	1	1	1		1		12.6244	0.791927	188.485	0.728873	100.046	5.53571	0	15.4025
4	2	1	2	1	1	1	0			6.53326	0.462364	96.8224	0.629027	98.0383	7.46429	0	15.6937
4	1	1	2	1	2	1	0	0		2.21426	0.240534	39.1396	0.339475	91.2918	2.46429	0	21.2494
5	2	1	1	1	1	1	0			8.12109	0.605837	112.492	0.758826	71.1776	8.67857	1	12.6035
5	2	1	2	1	1	1				2.73252	0.135667	22.7936	0.619042	79.1984	1.71429	0	12.1557
5	1	1	2	1	2	1									8.71429	1	21.5713
3	2	1	2	1	1	1	0	0		9.01896	0.646274	156.21	0.908595	92.3165	9.39286	1	16.1733
3	2	1	1	1	1	1	0			3.49766	0.265849	41.7296	0.379413	103.48	9.28571	1	14.7692
3	2	1	2	1	1	1	1			10.0974	0.710792	191.721	1.13824	99.1191	6.85714	0	14.5124
4	1	1	2	2	2	1	1	1		2.06217	0.220853	39.1567	0.748842	88.2324	10.7143	1	22.4699
4	2	1	2	1	1	1				3.64804	0.238917	33.7001	0.349459	63.9885	7	0	12.3117
3	1	1	2	1	1	1	0	0		2.60593	0.368995	75.9866	0.728873	90.926	4.39286	0	16.2505
3	2	1	2	1	1	1		1		5.05437	0.398566	75.4707	0.589089	90.4949	16.75	1	12.3706
3	1	1	2	1	2	1	0			2.70135	0.286644	55.5848	0.539166	96.4372	4.39286	0	23.6115
3	2	1	2	1	1	1		0		5.28519	0.424015	100.943	0.619043	102.887	14.5	1	12.6769
4	1	1	2	1	2	1	0								3.53571	0	22.3059
4	2	1	2	1	1	1	0			4.33353	0.373483	67.8922	0.489243	91.7992	1.53571	0	14.465
4	1	1	2	1	2	1	0	0		3.92474	0.462699	91.0616	0.768811	90.5227	11.5	1	23.1146
2	2	1	2	2	1	1	0			9.04884	0.657791	172.59	0.828718	107.085	1.60714	0	17.8968
1	1	1	2	1	2	1	0			1.92209	0.201991	29.9518	0.45929	112.087	0.357143	0	20.8826
2	2	1	2	2	1	1	0			2.89321	0.160092	22.3733	0.359444	89.0416	4.46429	0	18.2453
2	1	1	2	1	2	1	0				0.557632	106.861	0.599073	101.734	15.6429	1
3	1	1	2	2	2	1	0			2.3508	0.312298	54.4572	0.549151	102.274	1.46429	0	17.7528
3	2	1	2	2	1	1	0	0		7.05681	0.538759	111.962	0.479259	85.8069	5.57143	0	17.2343
2	2	1	2	1	1	1	1	0		8.33862	0.61919	158.657	0.78878	104.115	10.6429	1	17.4094
3	1	1	2	2	2	1	0			3.50881	0.440628	80.1039	0.609058	97.5464	1.32143	0	21.8085
2	1	1	2	1	2	1									9.85714	1
2	2	1	2	1	1	1	0	1							5.5	0	14.553
2	1	1	2	1	2	1	0			2.33376	0.238227	41.4733	0.619042	99.9232	3.32143	0	21.0808
1	2	1	2	2	1	1	0			4.53333	0.396266	59.8456	0.349459	82.9805	2.28571	0	12.8358
1	1	1	2	2	2	1	0			2.32241	0.269793	44.2239	0.289552	110.344	0.464286	0	21.1654
1	2	1	2	2	1	1	0			7.31244	0.561136	103.981	0.708904	96.0646	1.28571	0	16.1138
2	1	1	1	2	2	1	0								5.42857	0	18.6783
2	2	1	2	1	1	1				3.8594	0.315325	46.1373	0.45929	106.528	5.92857	0	12.2647
3	1	1	2	2	1	1	0	0		3.03687	0.398785	81.3442	0.639012	92.0048	0.392857	0	22.827
4	1	1	2	1	2	3	0	0		2.31322	0.235283	36.6454	0.399382	95.4355	6.5	0	21.1577
4	2	1	2	1	1	1	1			5.54497	0.447698	84.2553	0.698919	81.1302	9.64286	1	14.757
4	1	1	2	2	2	1	0	1							6.46429	0	19.8655
4	2	1	2	1	1	1	0			5.60955	0.517403	117.675	0.768811	84.4742	7.57143	0	11.0526
3	1	1	2	2	2	3	0	0							0.25	0
3	2	1	2	1	1	1				3.06022	0.1609	24.9325	0.509212	100.846	12.8571	1	12.0574
4	2	1	2	1	1	1	0								1.57143	0	16.1012
5	1	1	2	3	2	1	0	0							4.42857	0	17.7169
4	2	1	1	1	1	1				3.91828	0.314832	53.8456	0.549151	84.7145	13.8571	1	9.629
4	2	1	2	1	1	1				3.92715	0.269611	51.16	0.629027	96.5522	6.92857	0	9.0785
4	1	1	2	1	2	2		0							5	0	19.6172
5	1	1	2	3	2	1	0	0		1.91004	0.176072	26.2514	0.489243	63.335	4.46429	0	17.0902
4	2	1	2	1	1	1	0								14.6786	1
4	2	1	2	1	1	1									12	1	12.9983
4	1	1	2	1	2	1	0			3.4105	0.441337	76.2258	0.519197	96.8671	20.6429	1	20.6934
4	2	1	2	1	1	1				4.25484	0.324436	75.908	0.728873	98.0986	10	1	14.2499
[truncated: 19,096 more rows]
